# Supplementary material for: Genome-Wide Identification and Characterization of the Class III Peroxidase Gene Family in Radish (Raphanus sativus) with Insights into Their Roles in Anthocyanin Metabolism
Source: Int J Mol Sci. 2025 Jun 20;26(13):5917. doi: 10.3390/ijms26135917 (PMC12249633; doi:10.3390/ijms26135917)
Supplement: Supplementary file 1 [file ijms-26-05917-s001.zip]

Archive with 2 entries (2 files):
- Supporting Figures.pdf
- Supporting Tables.xlsx
