# Supplementary material for: Genome-Wide Identification and Characterization of the Class III Peroxidase Gene Family in Radish (Raphanus sativus) with Insights into Their Roles in Anthocyanin Metabolism
Source: Int J Mol Sci. 2025 Jun 20;26(13):5917. doi: 10.3390/ijms26135917 (PMC12249633; doi:10.3390/ijms26135917)
Supplement: Supplementary file 1 [file ijms-26-05917-s001.zip › Supporting Tables.xlsx]

## Sheet: Table S1
Table S1. Detailed characteristics of the RsPODs.
Gene Symbol	Gene ID	Chromosome	Start Position	End Position	5'~3'	Coding Protein Characteristics
						Protein Length/aa	Molecular Weight/kDa	Isoelectric Point	Instability Index	Aliphatic Index	Grand Average of Hydropathicity	Predicted Subcellular Localization
RsPOD1	TRs0x1c000783.1	RS01	4952648	4953822	-	333	37.5002	5.57	45.14	100.66	0.009	Cytoplasm
RsPOD2	TRs0x1c000861.1	RS01	5484653	5489913	-	348	38.6316	9.52	39.1	80.46	-0.282	Chloroplast
RsPOD3	TRs0x1c001282.1	RS01	8513377	8514909	+	337	37.2865	8.78	58.26	86.02	-0.213	Extracellular
RsPOD4	TRs0x1c001534.1	RS01	10117724	10119108	-	330	36.7549	5.33	36.7	85.33	-0.255	Chloroplast
RsPOD5	TRs0x1c001668.1	RS01	11243508	11244793	-	333	36.0597	4.86	50.39	91.59	0.024	Plasma menbrane
RsPOD6	TRs0x1c001996.1	RS01	13713010	13714785	+	282	30.9581	6.14	40.01	83.33	-0.168	Cytoplasm
RsPOD7	TRs0x1c002326.1	RS01	16544331	16546085	+	316	34.2227	8.01	39.82	81.87	-0.065	Plasma menbrane
RsPOD8	TRs0x1c003152.1	RS01	36944790	36948934	-	317	34.6107	9.2	47.48	80.03	-0.184	Extracellular
RsPOD9	TRs0x1c003305.1	RS01	38814247	38815747	-	336	36.2915	5	51.38	76.64	-0.308	Extracellular
RsPOD10	TRs0x1c004677.1	RS01	51327142	51328870	-	333	35.5054	9.03	45.62	91.05	-0.048	Chloroplast
RsPOD11	TRs0x1c004679.1	RS01	51344588	51346331	-	328	34.6602	8.64	39.4	85.95	0.013	Chloroplast
RsPOD12	TRs0x1c004785.1	RS01	52212898	52214498	-	337	37.5578	8.03	59.32	86.29	-0.274	Extracellular
RsPOD13	TRs0x1c004951.1	RS01	53647723	53649358	+	340	37.4924	9.57	31.32	92	-0.145	Chloroplast
RsPOD14	TRs0x1c005151.1	RS01	55474538	55476478	-	329	35.8981	9.51	44.32	79.18	-0.243	Vacular menbrane
RsPOD15	TRs0x1c006174.1	RS01	61999167	62000843	-	319	34.6671	9.11	35.03	86.8	-0.044	Chloroplast
RsPOD16	TRs0x2c006328.1	RS02	719601	721294	-	326	35.8278	9.24	31.6	83.77	-0.239	Chloroplast
RsPOD17	TRs0x2c006402.1	RS02	1145965	1147886	+	331	36.0689	8.61	48.32	82.21	-0.237	Extracellular
RsPOD18	TRs0x2c006593.1	RS02	2191487	2193333	+	401	44.5603	5.28	51.1	71.8	-0.323	Chloroplast
RsPOD19	TRs0x2c006629.1	RS02	2335135	2339914	-	315	34.6703	5.83	42.06	76.22	-0.167	Chloroplast
RsPOD20	TRs0x2c006855.1	RS02	3640153	3641875	-	324	36.0431	9.84	39.06	76.17	-0.284	Chloroplast
RsPOD21	TRs0x2c007160.1	RS02	5312548	5315412	-	305	33.0289	9.32	46.5	86.72	-0.069	Chloroplast
RsPOD22	TRs0x2c007163.1	RS02	5346594	5348502	-	326	35.3588	6.1	35.75	97.18	0.14	Extracellular
RsPOD23	TRs0x2c007462.1	RS02	7070843	7073274	+	331	37.5973	8.03	42.63	88.64	-0.419	Chloroplast
RsPOD24	TRs0x2c007839.1	RS02	9530575	9531987	-	360	38.6679	4.64	38.16	89.92	0.016	Endoplasmic reticulum
RsPOD25	TRs0x2c008118.1	RS02	11181860	11183651	-	330	36.0744	8.85	32.59	81.52	-0.21	Extracellular
RsPOD26	TRs0x2c008166.1	RS02	11468972	11470376	+	333	36.2413	5.42	33.71	84.35	0.043	Extracellular
RsPOD27	TRs0x2c008496.1	RS02	13580336	13582258	+	265	27.8963	8.9	40.24	77.77	-0.135	Nucleus
RsPOD28	TRs0x2c009000.1	RS02	17514874	17516892	-	326	35.9784	10.09	44.1	81.38	-0.27	Cytoplasm
RsPOD29	TRs0x2c009162.1	RS02	18965712	18966976	-	330	36.0314	6.53	26.32	90.97	-0.058	Extracellular
RsPOD30	TRs0x2c009296.1	RS02	19984609	19986351	+	325	34.8049	6.87	31.93	95.75	0.122	Chloroplast
RsPOD31	TRs0x2c009297.1	RS02	20001134	20003751	+	329	35.3056	4.78	41.72	89.82	-0.074	Chloroplast
RsPOD32	TRs0x2c009298.1	RS02	20008875	20011006	+	329	35.5291	5.02	43.76	93.04	-0.063	Chloroplast
RsPOD33	TRs0x2c009407.1	RS02	20950900	20952751	+	310	33.8598	9.99	38.78	87.77	-0.044	Vacular menbrane
RsPOD34	TRs0x2c009540.1	RS02	22694867	22700069	-	353	38.8953	7.55	39.23	87.59	-0.065	Chloroplast
RsPOD35	TRs0x2c010467.1	RS02	52875385	52877048	-	335	37.333	5.65	37.17	96.03	-0.01	Cytoplasm
RsPOD36	TRs0x2c010927.1	RS02	57298851	57300079	-	319	34.3793	6.94	30.86	92.29	0.023	Chloroplast
RsPOD37	TRs0x3c011785.1	RS03	3622649	3625683	-	310	33.7627	9.85	33.54	84.65	-0.021	Vacular menbrane
RsPOD38	TRs0x3c012110.1	RS03	5391713	5393733	+	325	36.0728	8.78	41.99	83.66	-0.226	Cytoplasm
RsPOD39	TRs0x3c012854.1	RS03	10786107	10788000	-	330	37.1214	7.09	37	85.36	-0.257	Cytoplasm
RsPOD40	TRs0x3c012938.1	RS03	11514406	11517388	+	350	38.0701	4.92	36.13	86.4	0.018	Vacular menbrane
RsPOD41	TRs0x3c012939.1	RS03	11522366	11524742	+	348	37.9377	5.32	33.8	85.46	-0.154	Chloroplast
RsPOD42	TRs0x3c013001.1	RS03	11867250	11869464	-	368	39.8611	8.37	34.54	85.35	-0.158	Chloroplast
RsPOD43	TRs0x3c013160.1	RS03	13246031	13247866	-	327	35.7256	6.24	36.04	87.61	-0.17	Chloroplast
RsPOD44	TRs0x3c014145.1	RS03	26460846	26463182	+	352	38.8361	8.35	38	81.73	-0.212	Endoplasmic reticulum
RsPOD45	TRs0x4c015498.1	RS04	929691	931241	+	331	36.3034	9.43	50.3	78.1	-0.325	Chloroplast
RsPOD46	TRs0x4c015637.1	RS04	1785503	1787253	-	314	34.3512	8.37	43.62	81.78	-0.124	Chloroplast
RsPOD47	TRs0x4c015794.1	RS04	2712688	2714529	-	325	36.069	9.61	39.02	74.74	-0.293	Chloroplast
RsPOD48	TRs0x4c015963.1	RS04	3790250	3791378	-	312	33.826	9.66	37.47	87.6	-0.027	Chloroplast
RsPOD49	TRs0x4c015964.1	RS04	3794152	3795549	-	312	34.3144	10.64	45.53	83.17	-0.188	Chloroplast
RsPOD50	TRs0x4c016746.1	RS04	8997505	9003806	-	337	36.85	8.54	35.64	84.78	-0.182	Chloroplast
RsPOD51	TRs0x4c017865.1	RS04	17325069	17326439	+	317	34.3759	4.49	33.49	88.36	0.071	Vacular menbrane
RsPOD52	TRs0x4c018268.1	RS04	21171299	21173084	+	317	34.6579	9.32	45.04	80.35	-0.211	Extracellular
RsPOD53	TRs0x4c019399.1	RS04	40768606	40769862	+	329	36.8141	6.03	39.32	87.66	-0.209	Chloroplast
RsPOD54	TRs0x4c020216.1	RS04	47120624	47122559	-	328	36.9825	7.06	36	89.76	-0.215	Extracellular
RsPOD55	TRs0x4c020285.1	RS04	47621392	47624352	+	350	38.3557	8.56	41.92	87.51	-0.051	Vacular menbrane
RsPOD56	TRs0x4c020286.1	RS04	47628032	47630004	+	350	38.2416	6.89	27.77	86.09	-0.048	Vacular menbrane
RsPOD57	TRs0x4c020485.1	RS04	48863325	48864980	-	313	33.6562	5.64	35.29	85.91	-0.087	Extracellular
RsPOD58	TRs0x4c020615.1	RS04	49669459	49671497	+	333	37.0323	8.54	33.27	79.34	-0.25	Cytoplasm
RsPOD59	TRs0x5c021859.1	RS05	389883	392494	-	323	34.7717	5.39	36.09	85.73	0.089	Cytoplasm
RsPOD60	TRs0x5c022867.1	RS05	6148866	6150382	-	334	36.1344	10.42	46.12	89.28	-0.128	Chloroplast
RsPOD61	TRs0x5c022869.1	RS05	6154725	6156481	-	333	36.5137	8.11	42.48	90.75	-0.024	Chloroplast
RsPOD62	TRs0x5c022871.1	RS05	6167584	6169269	-	328	34.7593	8.77	39.26	82.04	-0.003	Chloroplast
RsPOD63	TRs0x5c024702.1	RS05	17983485	17987974	-	302	32.572	8.89	39.72	83.68	-0.113	Vacular menbrane
RsPOD64	TRs0x5c024707.1	RS05	18007405	18009529	-	326	35.2932	8.75	38.9	88.28	-0.045	Vacular menbrane
RsPOD65	TRs0x5c024709.1	RS05	18020802	18022375	+	340	37.53	8.05	34.6	89.38	-0.196	Vacular menbrane
RsPOD66	TRs0x5c024710.1	RS05	18024574	18025932	-	321	35.0775	9.38	31.62	92.62	-0.098	Extracellular
RsPOD67	TRs0x5c025695.1	RS05	35033321	35037054	-	264	28.6406	9.17	38	78.71	-0.25	Nucleus
RsPOD68	TRs0x5c026060.1	RS05	37814021	37816313	-	338	36.8836	4.7	40.63	86.3	-0.07	Extracellular
RsPOD69	TRs0x5c027204.1	RS05	46022661	46024140	-	319	34.6669	9.11	39.41	85.27	-0.077	Chloroplast
RsPOD70	TRs0x6c028026.1	RS06	6196068	6198520	-	347	37.7611	6.94	42.39	88.56	-0.089	Vacular menbrane
RsPOD71	TRs0x6c029095.1	RS06	31578508	31580142	-	347	38.6218	6.54	47.57	84.03	-0.311	Extracellular
RsPOD72	TRs0x6c030082.1	RS06	39038540	39040019	+	316	34.2759	8.02	37.72	84.65	-0.055	Vacular menbrane
RsPOD73	TRs0x6c030713.1	RS06	42587834	42589729	+	320	35.5311	9.59	28.47	95.31	-0.07	Chloroplast
RsPOD74	TRs0x6c030714.1	RS06	42590999	42592230	-	323	35.2087	9.35	29.01	92.32	-0.094	Extracellular
RsPOD75	TRs0x7c034051.1	RS07	28641511	28642839	+	345	38.0399	6.01	42.98	84.49	-0.276	Chloroplast
RsPOD76	TRs0x7c034453.1	RS07	31540575	31542084	-	325	34.2041	8.13	39.87	82.58	-0.1	Plasma menbrane
RsPOD77	TRs0x7c034532.1	RS07	32024018	32025810	-	338	35.2243	4.93	34.43	84.32	0.079	Chloroplast
RsPOD78	TRs0x7c034533.1	RS07	32027329	32029607	-	359	37.3215	4.55	40.86	85.88	0.033	Chloroplast
RsPOD79	TRs0x7c034965.1	RS07	34574710	34576453	+	205	22.3521	8.53	41.64	104.15	0.141	Extracellular
RsPOD80	TRs0x8c035871.1	RS08	3193967	3196938	-	369	40.1343	5.35	33.67	83.25	-0.089	Extracellular
RsPOD81	TRs0x8c037401.1	RS08	22007281	22008678	-	322	35.6909	9.18	42.36	79.07	-0.125	Chloroplast
RsPOD82	TRs0x8c037495.1	RS08	23410939	23412352	-	343	38.2554	6.61	43.64	82.71	-0.311	Extracellular
RsPOD83	TRs0x8c037976.1	RS08	27770565	27772748	-	328	36.2514	8.87	46.68	76.16	-0.251	Chloroplast
RsPOD84	TRs0x8c038235.1	RS08	29904833	29907818	-	270	29.7786	5.16	40.06	83.48	-0.262	Nucleus
RsPOD85	TRs0x8c039401.1	RS08	37426095	37427516	+	332	36.7427	9.86	34.68	92.74	-0.108	Extracellular
RsPOD86	TRs0x8c039402.1	RS08	37429130	37430686	+	340	37.4612	9.6	32.22	91.15	-0.187	Chloroplast
RsPOD87	TRs0x9c039532.1	RS09	126302	127878	+	336	37.4447	8.94	56.15	82.5	-0.287	Extracellular
RsPOD88	TRs0x9c039575.1	RS09	419825	422919	+	329	35.7632	9.44	29.98	84.19	-0.148	Extracellular
RsPOD89	TRs0x9c040531.1	RS09	7021523	7023317	+	341	37.3465	6.99	32.37	86.07	-0.161	Extracellular
RsPOD90	TRs0x9c041069.1	RS09	11721855	11725395	-	354	38.8602	6.58	35.28	88.39	-0.056	Chloroplast
RsPOD91	TRs0x9c041569.1	RS09	16433983	16435587	-	326	35.2815	8.39	34.17	92.64	0.025	Extracellular
RsPOD92	TRs0x9c041732.3	RS09	19234456	19239382	+	352	38.8513	9.03	35.73	80.09	-0.247	Chloroplast
RsPOD93	TRs0x9c042445.1	RS09	37462300	37464657	-	322	35.8352	9.36	35.4	79.66	-0.145	Extracellular
RsPOD94	TRs0x9c043414.1	RS09	45105724	45108614	-	362	39.7206	8.37	43.8	94.28	-0.049	Chloroplast
RsPOD95	TRs0x9c043635.1	RS09	46960262	46962200	+	335	37.3378	5.39	38.19	92.21	-0.068	Cytoplasm

## Sheet: Table S2
Table S2. Sequences of 12 conserved motifs of the PsPOD proteins.
Motif	Length	Sequence	E-value	Annotation
1	41	CPNAESIVRNVVEQAVKSDPRIAASLLRLHFHDCFVRGCDA	5.4e-2145	PF00141 Peroxidase
2	28	LEKACPGVVSCADILALAARDAVVLAGG	5.7e-1592	PF00141 Peroxidase
3	29	DLVALSGAHTIGVAHCSSFRBRLYNFSGT	8.7e-1360	PF00141 Peroxidase
4	27	GSPNVFDNSYYKNLLQGKGLLQSDQVL	4.5e-1077	PF00141 Peroxidase
5	15	PSWPVPLGRRDGRVS	1.6e-752	—
6	24	JVEQYAENQSSFFRDFAKSMVKMG	7.3e-748	—
7	15	TGSQGEIRRBCRVVN	3.5e-620	—
8	15	NNNSLRGFEVIDEIK	2.4e-574	—
9	15	LPSPFDSVSQLIQKF	6.0e-345	—
10	16	GDPDPTLBPSYASNLR	4.2e-341	—
11	15	SILLDSTGSFRSEKD	2.1e-228	—
12	15	PSSGAQLSPGFYSKS	1.8e-226	—

## Sheet: Table S3
Table S3. Parameters related to evolution of the RsPODs.
Gene Pair	Ka	Ks	Ka/Ks
RsPOD3-RsPOD12	0.046081	0.35423	0.130088
RsPOD3-RsPOD87	0.0331692	0.43205	0.0767718
RsPOD4-RsPOD53	0.0400231	0.35801	0.111793
RsPOD6-RsPOD34	0.0561839	0.308122	0.182343
RsPOD7-RsPOD72	0.0313287	0.338989	0.0924181
RsPOD9-RsPOD17	0.0985879	0.846299	0.116493
RsPOD9-RsPOD45	0.130988	0.766688	0.170849
RsPOD9-RsPOD84	0.227569	0.927062	0.245474
RsPOD10-RsPOD60	0.0480108	0.276658	0.173538
RsPOD12-RsPOD87	0.0461633	0.350662	0.131646
RsPOD14-RsPOD67	0.0469236	0.24005	0.195474
RsPOD15-RsPOD25	0.175021	1.06315	0.164626
RsPOD15-RsPOD69	0.0308095	0.182717	0.168619
RsPOD15-RsPOD79	0.205603	0.900139	0.228413
RsPOD16-RsPOD88	0.224478	2.36825	0.0947867
RsPOD17-RsPOD45	0.045857	0.364404	0.125841
RsPOD17-RsPOD84	0.198504	0.746429	0.265938
RsPOD17-RsPOD87	0.232467	3.55134	0.065459
RsPOD19-RsPOD46	0.0654234	0.376598	0.173722
RsPOD19-RsPOD83	0.103587	0.357372	0.289858
RsPOD20-RsPOD47	0.0409208	0.355699	0.115043
RsPOD21-RsPOD48	0.15821	0.410604	0.385312
RsPOD25-RsPOD69	0.170878	1.32511	0.128954
RsPOD25-RsPOD79	0.0950349	0.397687	0.23897
RsPOD27-RsPOD76	0.0505112	0.458044	0.110276
RsPOD28-RsPOD38	0.166119	0.830434	0.200039
RsPOD31-RsPOD32	0.0963195	0.331279	0.290751
RsPOD33-RsPOD37	0.0404212	0.22246	0.181701
RsPOD35-RsPOD95	0.0449699	0.40628	0.110687
RsPOD36-RsPOD75	0.163983	0.53872	0.304394
RsPOD39-RsPOD54	0.0325291	0.281489	0.115561
RsPOD40-RsPOD41	0.121507	0.236684	0.513372
RsPOD40-RsPOD55	0.0895888	0.313648	0.285635
RsPOD43-RsPOD57	0.056434	0.374025	0.150883
RsPOD44-RsPOD92	0.0442006	0.520641	0.0848965
RsPOD45-RsPOD84	0.208684	0.693164	0.30106
RsPOD45-RsPOD87	0.234437	2.10564	0.111337
RsPOD46-RsPOD83	0.102579	0.312641	0.328105
RsPOD48-RsPOD49	0.104984	0.379633	0.276542
RsPOD50-RsPOD89	0.0361286	0.351122	0.102895
RsPOD55-RsPOD56	0.150644	0.41395	0.363919
RsPOD65-RsPOD66	0.177982	0.679301	0.262008
RsPOD65-RsPOD85	0.11559	0.315446	0.366434
RsPOD69-RsPOD79	0.193064	1.31216	0.147135
RsPOD71-RsPOD82	0.0579934	0.320049	0.181202
RsPOD77-RsPOD78	0.110069	0.650178	0.169291
RsPOD85-RsPOD86	0.0873482	0.2435	0.358719

## Sheet: Table S4
Table S4. POD gene pairs with collinearity relationships identified in three species.
Raphanus sativus		Arabidopsis thaliana		Raphanus sativus		Brassica rapa
Chromosome	Gene ID	Chromosome	Gene ID	Chromosome	Gene ID	Chromosome	Gene ID
Rs01	TRs0x1c000783.1	At02	AT2G35380.1	Rs01	TRs0x1c000783.1	Br05	BraA05g010080.4C.1
Rs01	TRs0x1c000861.1	At02	AT2G34060.1	Rs01	TRs0x1c000861.1	Br05	BraA05g011290.4C.1
Rs01	TRs0x1c001282.1	At03	AT3G50990.1	Rs01	TRs0x1c001282.1	Br07	BraA07g018500.4C.1
Rs01	TRs0x1c001282.1	At05	AT5G66390.1	Rs01	TRs0x1c001282.1	Br09	BraA09g010080.4C.1
Rs01	TRs0x1c001534.1	At02	AT2G22420.1	Rs01	TRs0x1c001534.1	Br04	BraA04g018210.4C.1
Rs01	TRs0x1c001668.1	At02	AT2G24800.1	Rs01	TRs0x1c001534.1	Br09	BraA09g057890.4C.1
Rs01	TRs0x1c001668.1	At04	AT4G31760.1	Rs01	TRs0x1c001668.1	Br09	BraA09g056480.4C.1
Rs01	TRs0x1c001996.1	At03	AT3G49110.1	Rs01	TRs0x1c001996.1	Br01	BraA01g024280.4C.1
Rs01	TRs0x1c002326.1	At01	AT1G14540.1	Rs01	TRs0x1c001996.1	Br06	BraA06g018640.4C.1
Rs01	TRs0x1c003305.1	At02	AT2G18140.1	Rs01	TRs0x1c002326.1	Br06	BraA06g010890.4C.1
Rs01	TRs0x1c003305.1	At03	AT3G50990.1	Rs01	TRs0x1c002326.1	Br09	BraA09g062400.4C.1
Rs01	TRs0x1c003305.1	At04	AT4G36430.1	Rs01	TRs0x1c003152.1	Br07	BraA07g004530.4C.1
Rs01	TRs0x1c004677.1	At05	AT5G64100.1	Rs01	TRs0x1c003305.1	Br01	BraA01g002390.4C.1
Rs01	TRs0x1c004679.1	At05	AT5G64120.1	Rs01	TRs0x1c003305.1	Br03	BraA03g061850.4C.1
Rs01	TRs0x1c005151.1	At01	AT1G05260.1	Rs01	TRs0x1c003305.1	Br07	BraA07g002570.4C.1
Rs01	TRs0x1c005151.1	At03	AT3G21770.1	Rs01	TRs0x1c004677.1	Br02	BraA02g046590.4C.1
Rs01	TRs0x1c006174.1	At03	AT3G01190.1	Rs01	TRs0x1c004677.1	Br06	BraA06g029960.4C.1
Rs01	TRs0x1c006174.1	At05	AT5G15180.1	Rs01	TRs0x1c004679.1	Br02	BraA02g046600.4C.1
Rs02	TRs0x2c006328.1	At04	AT4G37520.1	Rs01	TRs0x1c004785.1	Br07	BraA07g018500.4C.1
Rs02	TRs0x2c006328.1	At05	AT5G67400.1	Rs01	TRs0x1c004785.1	Br09	BraA09g010080.4C.1
Rs02	TRs0x2c006402.1	At02	AT2G18140.1	Rs01	TRs0x1c005151.1	Br01	BraA01g033620.4C.1
Rs02	TRs0x2c006402.1	At04	AT4G36430.1	Rs01	TRs0x1c005151.1	Br05	BraA05g027420.4C.1
Rs02	TRs0x2c006402.1	At05	AT5G66390.1	Rs01	TRs0x1c006174.1	Br01	BraA01g046570.4C.1
Rs02	TRs0x2c006593.1	At04	AT4G33870.1	Rs01	TRs0x1c006174.1	Br02	BraA02g005950.4C.1
Rs02	TRs0x2c006629.1	At04	AT4G33420.2	Rs01	TRs0x1c006174.1	Br05	BraA05g044750.4C.1
Rs02	TRs0x2c006855.1	At02	AT2G18980.1	Rs02	TRs0x2c006328.1	Br01	BraA01g001440.4C.1
Rs02	TRs0x2c006855.1	At04	AT4G30170.1	Rs02	TRs0x2c006328.1	Br02	BraA02g047730.4C.1
Rs02	TRs0x2c007160.1	At04	AT4G26010.2	Rs02	TRs0x2c006328.1	Br03	BraA03g062640.4C.1
Rs02	TRs0x2c007163.1	At04	AT4G25980.1	Rs02	TRs0x2c006328.1	Br09	BraA09g009340.4C.1
Rs02	TRs0x2c007462.1	At04	AT4G21960.1	Rs02	TRs0x2c006402.1	Br03	BraA03g061850.4C.1
Rs02	TRs0x2c007839.1	At04	AT4G16270.1	Rs02	TRs0x2c006402.1	Br07	BraA07g002570.4C.1
Rs02	TRs0x2c008118.1	At03	AT3G01190.1	Rs02	TRs0x2c006593.1	Br01	BraA01g004470.4C.1
Rs02	TRs0x2c008118.1	At05	AT5G15180.1	Rs02	TRs0x2c006629.1	Br01	BraA01g004820.4C.1
Rs02	TRs0x2c008166.1	At05	AT5G14130.2	Rs02	TRs0x2c006629.1	Br03	BraA03g059400.4C.1
Rs02	TRs0x2c008496.1	At05	AT5G05340.1	Rs02	TRs0x2c006629.1	Br08	BraA08g017400.4C.1
Rs02	TRs0x2c009000.1	At05	AT5G58390.1	Rs02	TRs0x2c006855.1	Br01	BraA01g007630.4C.1
Rs02	TRs0x2c009162.1	At05	AT5G22410.1	Rs02	TRs0x2c006855.1	Br03	BraA03g057020.4C.1
Rs02	TRs0x2c009296.1	At05	AT5G19890.1	Rs02	TRs0x2c007160.1	Br01	BraA01g016900.4C.1
Rs02	TRs0x2c009297.1	At05	AT5G19880.1	Rs02	TRs0x2c007160.1	Br03	BraA03g054290.4C.1
Rs02	TRs0x2c009407.1	At03	AT3G03670.1	Rs02	TRs0x2c007163.1	Br01	BraA01g016830.4C.1
Rs02	TRs0x2c009407.1	At05	AT5G17820.2	Rs02	TRs0x2c007462.1	Br01	BraA01g012730.4C.1
Rs02	TRs0x2c009540.1	At03	AT3G49110.1	Rs02	TRs0x2c007839.1	Br01	BraA01g020700.4C.1
Rs02	TRs0x2c010467.1	At01	AT1G68850.1	Rs02	TRs0x2c008118.1	Br01	BraA01g046570.4C.1
Rs02	TRs0x2c010927.1	At01	AT1G77100.1	Rs02	TRs0x2c008118.1	Br02	BraA02g005950.4C.1
Rs03	TRs0x3c011785.1	At03	AT3G03670.1	Rs02	TRs0x2c008118.1	Br05	BraA05g044750.4C.1
Rs03	TRs0x3c011785.1	At05	AT5G17820.2	Rs02	TRs0x2c008166.1	Br02	BraA02g005360.4C.1
Rs03	TRs0x3c012110.1	At05	AT5G58390.1	Rs02	TRs0x2c008166.1	Br10	BraA10g025190.4C.1
Rs03	TRs0x3c012854.1	At02	AT2G37130.1	Rs02	TRs0x2c008496.1	Br02	BraA02g001730.4C.2
Rs03	TRs0x3c012938.1	At02	AT2G38380.1	Rs02	TRs0x2c008496.1	Br03	BraA03g002250.4C.1
Rs03	TRs0x3c013001.1	At02	AT2G39040.1	Rs02	TRs0x2c008496.1	Br10	BraA10g028590.4C.1
Rs03	TRs0x3c013160.1	At02	AT2G41480.1	Rs02	TRs0x2c009000.1	Br02	BraA02g011890.4C.1
Rs03	TRs0x3c014145.1	At04	AT4G08770.1	Rs02	TRs0x2c009000.1	Br03	BraA03g012250.4C.1
Rs04	TRs0x4c015498.1	At02	AT2G18140.1	Rs02	TRs0x2c009162.1	Br02	BraA02g009950.4C.1
Rs04	TRs0x4c015498.1	At04	AT4G36430.1	Rs02	TRs0x2c009296.1	Br02	BraA02g008670.4C.1
Rs04	TRs0x4c015637.1	At04	AT4G33420.2	Rs02	TRs0x2c009296.1	Br10	BraA10g020860.4C.1
Rs04	TRs0x4c015794.1	At02	AT2G18980.1	Rs02	TRs0x2c009297.1	Br02	BraA02g008660.4C.1
Rs04	TRs0x4c015794.1	At04	AT4G30170.1	Rs02	TRs0x2c009297.1	Br10	BraA10g020870.4C.1
Rs04	TRs0x4c015963.1	At04	AT4G26010.2	Rs02	TRs0x2c009407.1	Br01	BraA01g045420.4C.1
Rs04	TRs0x4c016746.1	At05	AT5G24070.1	Rs02	TRs0x2c009407.1	Br02	BraA02g007420.4C.1
Rs04	TRs0x4c019399.1	At02	AT2G22420.1	Rs02	TRs0x2c009407.1	Br03	BraA03g008560.4C.1
Rs04	TRs0x4c020216.1	At02	AT2G37130.1	Rs02	TRs0x2c009540.1	Br01	BraA01g024280.4C.1
Rs04	TRs0x4c020285.1	At02	AT2G38380.1	Rs02	TRs0x2c009540.1	Br06	BraA06g018640.4C.1
Rs04	TRs0x4c020485.1	At02	AT2G41480.1	Rs02	TRs0x2c010467.1	Br02	BraA02g019380.4C.1
Rs04	TRs0x4c020615.1	At02	AT2G43480.1	Rs02	TRs0x2c010467.1	Br07	BraA07g031810.4C.1
Rs05	TRs0x5c021859.1	At03	AT3G03670.1	Rs02	TRs0x2c010467.1	Br07	BraA07g035170.4C.1
Rs05	TRs0x5c022867.1	At05	AT5G64100.1	Rs02	TRs0x2c010927.1	Br02	BraA02g024700.4C.1
Rs05	TRs0x5c022869.1	At05	AT5G64120.1	Rs02	TRs0x2c010927.1	Br07	BraA07g041750.4C.1
Rs05	TRs0x5c024702.1	At01	AT1G05260.1	Rs03	TRs0x3c011785.1	Br01	BraA01g045420.4C.1
Rs05	TRs0x5c024710.1	At01	AT1G05240.1	Rs03	TRs0x3c011785.1	Br02	BraA02g007420.4C.1
Rs05	TRs0x5c025695.1	At03	AT3G21770.1	Rs03	TRs0x3c011785.1	Br03	BraA03g008560.4C.1
Rs05	TRs0x5c026060.1	At03	AT3G17070.1	Rs03	TRs0x3c012110.1	Br02	BraA02g011890.4C.1
Rs05	TRs0x5c027204.1	At03	AT3G01190.1	Rs03	TRs0x3c012110.1	Br03	BraA03g012250.4C.1
Rs05	TRs0x5c027204.1	At05	AT5G15180.1	Rs03	TRs0x3c012854.1	Br03	BraA03g019660.4C.1
Rs06	TRs0x6c028026.1	At01	AT1G44970.1	Rs03	TRs0x3c012854.1	Br04	BraA04g028550.4C.1
Rs06	TRs0x6c029095.1	At01	AT1G30870.1	Rs03	TRs0x3c012938.1	Br03	BraA03g020470.4C.1
Rs06	TRs0x6c030082.1	At01	AT1G14540.1	Rs03	TRs0x3c012938.1	Br04	BraA04g029390.4C.1
Rs06	TRs0x6c030714.1	At01	AT1G05240.1	Rs03	TRs0x3c013001.1	Br03	BraA03g021030.4C.1
Rs07	TRs0x7c034051.1	At01	AT1G77100.1	Rs03	TRs0x3c013160.1	Br03	BraA03g022340.4C.1
Rs07	TRs0x7c034453.1	At05	AT5G05340.1	Rs03	TRs0x3c013160.1	Br04	BraA04g031570.4C.1
Rs07	TRs0x7c034532.1	At05	AT5G06720.1	Rs03	TRs0x3c014145.1	Br09	BraA09g030800.4C.1
Rs08	TRs0x8c035871.1	At01	AT1G49570.1	Rs04	TRs0x4c015498.1	Br01	BraA01g002390.4C.1
Rs08	TRs0x8c037495.1	At01	AT1G30870.1	Rs04	TRs0x4c015498.1	Br03	BraA03g061850.4C.1
Rs08	TRs0x8c037976.1	At04	AT4G33420.2	Rs04	TRs0x4c015498.1	Br07	BraA07g002570.4C.1
Rs08	TRs0x8c039401.1	At01	AT1G05240.1	Rs04	TRs0x4c015637.1	Br01	BraA01g004820.4C.1
Rs09	TRs0x9c039532.1	At05	AT5G66390.1	Rs04	TRs0x4c015637.1	Br03	BraA03g059400.4C.1
Rs09	TRs0x9c039575.1	At03	AT3G49960.1	Rs04	TRs0x4c015637.1	Br08	BraA08g017400.4C.1
Rs09	TRs0x9c039575.1	At05	AT5G67400.1	Rs04	TRs0x4c015794.1	Br01	BraA01g007630.4C.1
Rs09	TRs0x9c040531.1	At05	AT5G24070.1	Rs04	TRs0x4c015794.1	Br03	BraA03g057020.4C.1
Rs09	TRs0x9c041569.1	At04	AT4G11290.1	Rs04	TRs0x4c015963.1	Br01	BraA01g016900.4C.1
Rs09	TRs0x9c041732.3	At04	AT4G08770.1	Rs04	TRs0x4c015963.1	Br03	BraA03g054290.4C.1
Rs09	TRs0x9c042445.1	At05	AT5G51890.1	Rs04	TRs0x4c016746.1	Br06	BraA06g033900.4C.1
Rs09	TRs0x9c043414.1	At01	AT1G71695.1	Rs04	TRs0x4c016746.1	Br09	BraA09g006530.4C.1
Rs09	TRs0x9c043635.1	At01	AT1G68850.1	Rs04	TRs0x4c019399.1	Br04	BraA04g018210.4C.1
——	——	——	——	Rs04	TRs0x4c019399.1	Br09	BraA09g057890.4C.1
——	——	——	——	Rs04	TRs0x4c020216.1	Br03	BraA03g019660.4C.1
——	——	——	——	Rs04	TRs0x4c020216.1	Br04	BraA04g028550.4C.1
——	——	——	——	Rs04	TRs0x4c020285.1	Br03	BraA03g020470.4C.1
——	——	——	——	Rs04	TRs0x4c020285.1	Br04	BraA04g029390.4C.1
——	——	——	——	Rs04	TRs0x4c020485.1	Br03	BraA03g022340.4C.1
——	——	——	——	Rs04	TRs0x4c020485.1	Br04	BraA04g031570.4C.1
——	——	——	——	Rs04	TRs0x4c020615.1	Br04	BraA04g032680.4C.1
——	——	——	——	Rs05	TRs0x5c021859.1	Br01	BraA01g045420.4C.1
——	——	——	——	Rs05	TRs0x5c021859.1	Br03	BraA03g032060.4C.1
——	——	——	——	Rs05	TRs0x5c022867.1	Br02	BraA02g046590.4C.1
——	——	——	——	Rs05	TRs0x5c022867.1	Br06	BraA06g029960.4C.1
——	——	——	——	Rs05	TRs0x5c022869.1	Br02	BraA02g046600.4C.1
——	——	——	——	Rs05	TRs0x5c024702.1	Br10	BraA10g003840.4C.1
——	——	——	——	Rs05	TRs0x5c024709.1	Br08	BraA08g035390.4C.1
——	——	——	——	Rs05	TRs0x5c024709.1	Br09	BraA09g067570.4C.3
——	——	——	——	Rs05	TRs0x5c024709.1	Br10	BraA10g003820.4C.1
——	——	——	——	Rs05	TRs0x5c025695.1	Br01	BraA01g033620.4C.1
——	——	——	——	Rs05	TRs0x5c025695.1	Br05	BraA05g027420.4C.1
——	——	——	——	Rs05	TRs0x5c026060.1	Br05	BraA05g032580.4C.1
——	——	——	——	Rs05	TRs0x5c027204.1	Br01	BraA01g046570.4C.1
——	——	——	——	Rs05	TRs0x5c027204.1	Br02	BraA02g005950.4C.1
——	——	——	——	Rs05	TRs0x5c027204.1	Br05	BraA05g044750.4C.1
——	——	——	——	Rs06	TRs0x6c028026.1	Br10	BraA10g007470.4C.1
——	——	——	——	Rs06	TRs0x6c029095.1	Br07	BraA07g010760.4C.1
——	——	——	——	Rs06	TRs0x6c029095.1	Br08	BraA08g011100.4C.1
——	——	——	——	Rs06	TRs0x6c029095.1	Br09	BraA09g036630.4C.1
——	——	——	——	Rs06	TRs0x6c030082.1	Br06	BraA06g010890.4C.1
——	——	——	——	Rs06	TRs0x6c030082.1	Br09	BraA09g062400.4C.1
——	——	——	——	Rs07	TRs0x7c034051.1	Br02	BraA02g024700.4C.1
——	——	——	——	Rs07	TRs0x7c034051.1	Br07	BraA07g041750.4C.1
——	——	——	——	Rs07	TRs0x7c034453.1	Br02	BraA02g001730.4C.2
——	——	——	——	Rs07	TRs0x7c034453.1	Br03	BraA03g002250.4C.1
——	——	——	——	Rs07	TRs0x7c034453.1	Br10	BraA10g028590.4C.1
——	——	——	——	Rs07	TRs0x7c034532.1	Br10	BraA10g029670.4C.1
——	——	——	——	Rs07	TRs0x7c034965.1	Br01	BraA01g046570.4C.1
——	——	——	——	Rs07	TRs0x7c034965.1	Br02	BraA02g005950.4C.1
——	——	——	——	Rs07	TRs0x7c034965.1	Br05	BraA05g044750.4C.1
——	——	——	——	Rs07	TRs0x7c034965.1	Br10	BraA10g024540.4C.1
——	——	——	——	Rs08	TRs0x8c035871.1	Br08	BraA08g003830.4C.1
——	——	——	——	Rs08	TRs0x8c037495.1	Br07	BraA07g010760.4C.1
——	——	——	——	Rs08	TRs0x8c037495.1	Br08	BraA08g011100.4C.1
——	——	——	——	Rs08	TRs0x8c037495.1	Br09	BraA09g036630.4C.1
——	——	——	——	Rs08	TRs0x8c037976.1	Br01	BraA01g004820.4C.1
——	——	——	——	Rs08	TRs0x8c037976.1	Br03	BraA03g059400.4C.1
——	——	——	——	Rs08	TRs0x8c037976.1	Br08	BraA08g017400.4C.1
——	——	——	——	Rs08	TRs0x8c039401.1	Br08	BraA08g035390.4C.1
——	——	——	——	Rs08	TRs0x8c039401.1	Br09	BraA09g067570.4C.3
——	——	——	——	Rs08	TRs0x8c039401.1	Br10	BraA10g003820.4C.1
——	——	——	——	Rs09	TRs0x9c039532.1	Br07	BraA07g018500.4C.1
——	——	——	——	Rs09	TRs0x9c039532.1	Br09	BraA09g010080.4C.1
——	——	——	——	Rs09	TRs0x9c039575.1	Br02	BraA02g047730.4C.1
——	——	——	——	Rs09	TRs0x9c039575.1	Br09	BraA09g009340.4C.1
——	——	——	——	Rs09	TRs0x9c040531.1	Br06	BraA06g033900.4C.1
——	——	——	——	Rs09	TRs0x9c041069.1	Br09	BraA09g010530.4C.1
——	——	——	——	Rs09	TRs0x9c041569.1	Br09	BraA09g028460.4C.1
——	——	——	——	Rs09	TRs0x9c041732.3	Br09	BraA09g030800.4C.1
——	——	——	——	Rs09	TRs0x9c042445.1	Br02	BraA02g016090.4C.1
——	——	——	——	Rs09	TRs0x9c042445.1	Br10	BraA10g011000.4C.1
——	——	——	——	Rs09	TRs0x9c043414.1	Br07	BraA07g030800.4C.1
——	——	——	——	Rs09	TRs0x9c043414.1	Br07	BraA07g037460.4C.1
——	——	——	——	Rs09	TRs0x9c043635.1	Br02	BraA02g019380.4C.1
——	——	——	——	Rs09	TRs0x9c043635.1	Br07	BraA07g031810.4C.1
——	——	——	——	Rs09	TRs0x9c043635.1	Br07	BraA07g035170.4C.1

## Sheet: Table S5
Table S5. Cis-acting elements in the promoter region of the RsPODs.
Gene Symbol	Element Name	Element Sequence	Start Position	Element Length	Chain Direction	Functional Description
RsPOD1	AE-box	AGAAACAA	635	8	+	(IAA) Auxin responsiveness
RsPOD1	ARE	AAACCA	1392	6	+	Anaerobic induction
RsPOD1	ARE	AAACCA	1481	6	-	Anaerobic induction
RsPOD1	ARE	AAACCA	1604	6	-	Anaerobic induction
RsPOD1	ARE	AAACCA	1780	6	+	Anaerobic induction
RsPOD1	GARE-motif	TCTGTTG	881	7	+	(GA) Gibberellin responsiveness
RsPOD1	GT1-motif	GGTTAA	187	6	+	Light responsive element
RsPOD1	GT1-motif	GGTTAA	865	6	+	Light responsive element
RsPOD1	GT1-motif	GGTTAA	1226	6	+	Light responsive element
RsPOD1	MBS	CAACTG	81	6	+	Drought inducibility
RsPOD1	MRE	AACCTAA	59	7	+	Light responsive element
RsPOD1	TATC-box	TATCCCA	1803	7	+	(GA) Gibberellin responsiveness
RsPOD1	TCA-element	CCATCTTTTT	717	9	+	(SA) Salicylic acid responsiveness
RsPOD1	TCT-motif	TCTTAC	1856	6	-	Light responsive element
RsPOD1	TGA-element	AACGAC	1736	6	-	(IAA) Auxin responsiveness
RsPOD2	ARE	AAACCA	1090	6	-	Anaerobic induction
RsPOD2	ARE	AAACCA	1162	6	-	Anaerobic induction
RsPOD2	ARE	AAACCA	1993	6	+	Anaerobic induction
RsPOD2	ATCT-motif	AATCTAATCC	159	9	+	Light responsive element
RsPOD2	AuxRR-core	GGTCCAT	447	7	-	(IAA) Auxin responsiveness
RsPOD2	Box 4	ATTAAT	611	6	+	Light responsive element
RsPOD2	Box 4	ATTAAT	1507	6	-	Light responsive element
RsPOD2	Box 4	ATTAAT	1777	6	-	Light responsive element
RsPOD2	circadian	CAAAGATATC	639	9	+	Circadian control
RsPOD2	GT1-motif	GGTTAA	20	6	+	Light responsive element
RsPOD2	I-box	gGATAAGGTG	1971	9	-	Light responsive element
RsPOD2	LTR	CCGAAA	87	6	+	Low-temperature responsiveness
RsPOD2	LTR	CCGAAA	244	6	+	Low-temperature responsiveness
RsPOD2	LTR	CCGAAA	256	6	+	Low-temperature responsiveness
RsPOD2	LTR	CCGAAA	1076	6	-	Low-temperature responsiveness
RsPOD2	MRE	AACCTAA	1127	7	-	Light responsive element
RsPOD2	TCT-motif	TCTTAC	380	6	-	Light responsive element
RsPOD2	TCT-motif	TCTTAC	1451	6	-	Light responsive element
RsPOD2	TCT-motif	TCTTAC	1576	6	-	Light responsive element
RsPOD2	WUN-motif	AAATTTCCT	552	9	+	Wound responsiveness
RsPOD3	ABRE	ACGTG	51	5	+	(ABA) Abscisic acid responsiveness
RsPOD3	ARE	AAACCA	151	6	-	Anaerobic induction
RsPOD3	ARE	AAACCA	206	6	-	Anaerobic induction
RsPOD3	ARE	AAACCA	645	6	-	Anaerobic induction
RsPOD3	ARE	AAACCA	1181	6	-	Anaerobic induction
RsPOD3	ARE	AAACCA	1734	6	-	Anaerobic induction
RsPOD3	ARE	AAACCA	1786	6	+	Anaerobic induction
RsPOD3	Box 4	ATTAAT	612	6	+	Light responsive element
RsPOD3	Box 4	ATTAAT	1711	6	-	Light responsive element
RsPOD3	CGTCA-motif	CGTCA	1121	5	+	MeJA-responsiveness
RsPOD3	CGTCA-motif	CGTCA	1168	5	+	MeJA-responsiveness
RsPOD3	G-box	CACGTT	50	6	-	Light responsive element
RsPOD3	GT1-motif	GGTTAA	578	6	-	Light responsive element
RsPOD3	I-box	cGATAAGGCG	1548	9	+	Light responsive element
RsPOD3	MBS	CAACTG	543	6	-	Drought inducibility
RsPOD3	MBS	CAACTG	662	6	-	Drought inducibility
RsPOD3	MBS	CAACTG	1455	6	-	Drought inducibility
RsPOD3	MRE	AACCTAA	330	7	-	Light responsive element
RsPOD3	P-box	CCTTTTG	1417	7	-	(GA) Gibberellin responsiveness
RsPOD3	TCA-element	CCATCTTTTT	291	9	+	(SA) Salicylic acid responsiveness
RsPOD3	TC-rich repeats	GTTTTCTTAC	295	9	+	Defense and stress responsiveness
RsPOD3	TC-rich repeats	ATTCTCTAAC	1365	9	-	Defense and stress responsiveness
RsPOD3	TGACG-motif	TGACG	1121	5	-	MeJA-responsiveness
RsPOD3	TGACG-motif	TGACG	1168	5	-	MeJA-responsiveness
RsPOD3	WUN-motif	AAATTTCTT	463	9	-	Wound responsiveness
RsPOD3	WUN-motif	CAATTACAT	589	9	-	Wound responsiveness
RsPOD3	WUN-motif	AAATTACT	1953	8	+	Wound responsiveness
RsPOD4	ARE	AAACCA	148	6	-	Anaerobic induction
RsPOD4	ARE	AAACCA	1902	6	+	Anaerobic induction
RsPOD4	Box 4	ATTAAT	134	6	+	Light responsive element
RsPOD4	Box 4	ATTAAT	433	6	+	Light responsive element
RsPOD4	Box 4	ATTAAT	822	6	+	Light responsive element
RsPOD4	Box 4	ATTAAT	1016	6	-	Light responsive element
RsPOD4	Box 4	ATTAAT	1102	6	-	Light responsive element
RsPOD4	Box 4	ATTAAT	1313	6	-	Light responsive element
RsPOD4	Box 4	ATTAAT	1609	6	-	Light responsive element
RsPOD4	GT1-motif	GGTTAA	1360	6	-	Light responsive element
RsPOD4	GT1-motif	GGTTAAT	1417	7	+	Light responsive element
RsPOD4	GT1-motif	GGTTAA	1466	6	-	Light responsive element
RsPOD4	MBS	CAACTG	1529	6	-	Drought inducibility
RsPOD4	MRE	AACCTAA	455	7	+	Light responsive element
RsPOD4	TCA-element	TCAGAAGAGG	338	9	+	(SA) Salicylic acid responsiveness
RsPOD4	TCA-element	CCATCTTTTT	550	9	-	(SA) Salicylic acid responsiveness
RsPOD4	TC-rich repeats	GTTTTCTTAC	721	9	+	Defense and stress responsiveness
RsPOD4	TGA-element	AACGAC	110	6	-	(IAA) Auxin responsiveness
RsPOD5	ARE	AAACCA	800	6	+	Anaerobic induction
RsPOD5	ARE	AAACCA	994	6	+	Anaerobic induction
RsPOD5	ARE	AAACCA	1428	6	-	Anaerobic induction
RsPOD5	ARE	AAACCA	1509	6	+	Anaerobic induction
RsPOD5	CAT-box	GCCACT	836	6	-	Meristem expression
RsPOD5	CGTCA-motif	CGTCA	737	5	+	MeJA-responsiveness
RsPOD5	CGTCA-motif	CGTCA	1218	5	-	MeJA-responsiveness
RsPOD5	CGTCA-motif	CGTCA	1795	5	-	MeJA-responsiveness
RsPOD5	circadian	CAAAGATATC	984	9	+	Circadian control
RsPOD5	GCN4_motif	TGAGTCA	1838	7	-	Endosperm expression
RsPOD5	GT1-motif	GGTTAA	1959	6	-	Light responsive element
RsPOD5	LTR	CCGAAA	397	6	+	Low-temperature responsiveness
RsPOD5	MRE	AACCTAA	141	7	+	Light responsive element
RsPOD5	TCA-element	CCATCTTTTT	766	10	+	(SA) Salicylic acid responsiveness
RsPOD5	TCA-element	CCATCTTTTT	1228	9	+	(SA) Salicylic acid responsiveness
RsPOD5	TCA-element	CCATCTTTTT	1512	9	+	(SA) Salicylic acid responsiveness
RsPOD5	TCT-motif	TCTTAC	317	6	-	Light responsive element
RsPOD5	TGACG-motif	TGACG	737	5	-	MeJA-responsiveness
RsPOD5	TGACG-motif	TGACG	1218	5	+	MeJA-responsiveness
RsPOD5	TGACG-motif	TGACG	1795	5	+	MeJA-responsiveness
RsPOD5	WUN-motif	AAATTACT	751	8	+	Wound responsiveness
RsPOD6	ARE	AAACCA	288	6	+	Anaerobic induction
RsPOD6	ARE	AAACCA	1318	6	-	Anaerobic induction
RsPOD6	Box 4	ATTAAT	108	6	+	Light responsive element
RsPOD6	Box 4	ATTAAT	1568	6	-	Light responsive element
RsPOD6	Box 4	ATTAAT	1625	6	-	Light responsive element
RsPOD6	Box 4	ATTAAT	1639	6	-	Light responsive element
RsPOD6	Box 4	ATTAAT	1907	6	-	Light responsive element
RsPOD6	CGTCA-motif	CGTCA	972	5	+	MeJA-responsiveness
RsPOD6	CGTCA-motif	CGTCA	1154	5	+	MeJA-responsiveness
RsPOD6	GARE-motif	TCTGTTG	1308	7	+	(GA) Gibberellin responsiveness
RsPOD6	GARE-motif	TCTGTTG	1719	7	-	(GA) Gibberellin responsiveness
RsPOD6	I-box	cCATATCCAAT	1862	10	-	Light responsive element
RsPOD6	MBS	CAACTG	246	6	-	Drought inducibility
RsPOD6	TCT-motif	TCTTAC	188	6	+	Light responsive element
RsPOD6	TCT-motif	TCTTAC	205	6	+	Light responsive element
RsPOD6	TCT-motif	TCTTAC	1023	6	+	Light responsive element
RsPOD6	TGACG-motif	TGACG	972	5	-	MeJA-responsiveness
RsPOD6	TGACG-motif	TGACG	1154	5	-	MeJA-responsiveness
RsPOD6	TGA-element	AACGAC	1334	6	+	(IAA) Auxin responsiveness
RsPOD6	WUN-motif	CCATTTCAA	1764	9	-	Wound responsiveness
RsPOD7	ABRE	ACGTG	194	5	+	(ABA) Abscisic acid responsiveness
RsPOD7	ABRE	TACGGTC	838	7	-	(ABA) Abscisic acid responsiveness
RsPOD7	ACE	CTAACGTATT	389	9	-	Light responsive element
RsPOD7	ARE	AAACCA	1550	6	+	Anaerobic induction
RsPOD7	ARE	AAACCA	1896	6	+	Anaerobic induction
RsPOD7	AuxRR-core	GGTCCAT	236	7	+	(IAA) Auxin responsiveness
RsPOD7	Box 4	ATTAAT	338	6	+	Light responsive element
RsPOD7	Box 4	ATTAAT	573	6	+	Light responsive element
RsPOD7	Box 4	ATTAAT	1004	6	-	Light responsive element
RsPOD7	Box 4	ATTAAT	1108	6	-	Light responsive element
RsPOD7	Box 4	ATTAAT	1246	6	-	Light responsive element
RsPOD7	CAT-box	GCCACT	1120	6	-	Meristem expression
RsPOD7	G-box	CACGTG	193	6	+	Light responsive element
RsPOD7	GT1-motif	GGTTAA	331	6	-	Light responsive element
RsPOD7	GT1-motif	GGTTAAT	1156	7	+	Light responsive element
RsPOD7	GT1-motif	GGTTAAT	1208	7	+	Light responsive element
RsPOD7	I-box	TAGATAACC	983	9	-	Light responsive element
RsPOD7	LTR	CCGAAA	482	6	-	Low-temperature responsiveness
RsPOD7	MRE	AACCTAA	1127	7	-	Light responsive element
RsPOD7	Sp1	GGGCGG	486	6	+	Light responsive element
RsPOD7	TCA-element	CCATCTTTTT	182	9	+	(SA) Salicylic acid responsiveness
RsPOD7	TC-rich repeats	GTTTTCTTAC	159	10	-	Defense and stress responsiveness
RsPOD7	TC-rich repeats	GTTTTCTTAC	1397	9	+	Defense and stress responsiveness
RsPOD7	TC-rich repeats	GTTTTCTTAC	1954	9	+	Defense and stress responsiveness
RsPOD7	TCT-motif	TCTTAC	159	6	-	Light responsive element
RsPOD7	TCT-motif	TCTTAC	1401	6	+	Light responsive element
RsPOD7	WUN-motif	AAATTACT	113	8	+	Wound responsiveness
RsPOD8	ABRE	ACGTG	1285	5	+	(ABA) Abscisic acid responsiveness
RsPOD8	ABRE	ACGTG	1900	5	-	(ABA) Abscisic acid responsiveness
RsPOD8	AE-box	AGAAACTT	1521	8	-	(IAA) Auxin responsiveness
RsPOD8	ARE	AAACCA	335	6	+	Anaerobic induction
RsPOD8	ARE	AAACCA	567	6	+	Anaerobic induction
RsPOD8	ARE	AAACCA	1314	6	-	Anaerobic induction
RsPOD8	ARE	AAACCA	1326	6	-	Anaerobic induction
RsPOD8	ATCT-motif	AATCTAATCC	1251	9	-	Light responsive element
RsPOD8	Box 4	ATTAAT	1663	6	-	Light responsive element
RsPOD8	CGTCA-motif	CGTCA	156	5	-	MeJA-responsiveness
RsPOD8	CGTCA-motif	CGTCA	312	5	+	MeJA-responsiveness
RsPOD8	CGTCA-motif	CGTCA	1652	5	-	MeJA-responsiveness
RsPOD8	G-box	CACGTT	1284	6	-	Light responsive element
RsPOD8	G-box	TACGTG	1900	6	-	Light responsive element
RsPOD8	GT1-motif	GGTTAA	266	6	+	Light responsive element
RsPOD8	MRE	AACCTAA	963	7	-	Light responsive element
RsPOD8	MRE	AACCTAA	1330	7	-	Light responsive element
RsPOD8	MRE	AACCTAA	1799	7	+	Light responsive element
RsPOD8	TATC-box	TATCCCA	476	7	+	(GA) Gibberellin responsiveness
RsPOD8	TCA-element	CCATCTTTTT	1986	9	-	(SA) Salicylic acid responsiveness
RsPOD8	TC-rich repeats	GTTTTCTTAC	13	9	-	Defense and stress responsiveness
RsPOD8	TC-rich repeats	ATTCTCTAAC	641	9	+	Defense and stress responsiveness
RsPOD8	TGACG-motif	TGACG	156	5	+	MeJA-responsiveness
RsPOD8	TGACG-motif	TGACG	312	5	-	MeJA-responsiveness
RsPOD8	TGACG-motif	TGACG	1652	5	+	MeJA-responsiveness
RsPOD8	TGA-element	AACGAC	304	6	+	(IAA) Auxin responsiveness
RsPOD9	AE-box	AGAAACAA	1139	8	-	(IAA) Auxin responsiveness
RsPOD9	ARE	AAACCA	1523	6	+	Anaerobic induction
RsPOD9	ARE	AAACCA	1685	6	+	Anaerobic induction
RsPOD9	Box 4	ATTAAT	318	6	+	Light responsive element
RsPOD9	Box 4	ATTAAT	1044	6	-	Light responsive element
RsPOD9	Box 4	ATTAAT	1261	6	-	Light responsive element
RsPOD9	Box 4	ATTAAT	1808	6	-	Light responsive element
RsPOD9	GARE-motif	TCTGTTG	35	7	-	(GA) Gibberellin responsiveness
RsPOD9	G-box	CACGAC	68	6	+	Light responsive element
RsPOD9	G-box	CACGAC	113	6	+	Light responsive element
RsPOD9	GT1-motif	GGTTAA	1573	6	+	Light responsive element
RsPOD9	LTR	CCGAAA	652	6	-	Low-temperature responsiveness
RsPOD9	MRE	AACCTAA	151	7	-	Light responsive element
RsPOD9	P-box	CCTTTTG	1846	7	+	(GA) Gibberellin responsiveness
RsPOD9	Sp1	GGGCGG	1371	6	-	Light responsive element
RsPOD9	TCA-element	CCATCTTTTT	1551	9	+	(SA) Salicylic acid responsiveness
RsPOD9	TCT-motif	TCTTAC	270	6	+	Light responsive element
RsPOD10	ABRE	ACGTG	44	5	+	(ABA) Abscisic acid responsiveness
RsPOD10	ABRE	ACGTG	958	5	-	(ABA) Abscisic acid responsiveness
RsPOD10	ACE	CTAACGTATT	1505	9	-	Light responsive element
RsPOD10	AuxRR-core	GGTCCAT	356	7	-	(IAA) Auxin responsiveness
RsPOD10	Box 4	ATTAAT	1273	6	-	Light responsive element
RsPOD10	Box 4	ATTAAT	1560	6	-	Light responsive element
RsPOD10	CAT-box	GCCACT	569	6	+	Meristem expression
RsPOD10	GARE-motif	TCTGTTG	1935	7	-	(GA) Gibberellin responsiveness
RsPOD10	G-box	CACGTT	43	6	-	Light responsive element
RsPOD10	G-box	CACGTT	958	6	+	Light responsive element
RsPOD10	G-box	CACGAC	1846	6	-	Light responsive element
RsPOD10	GT1-motif	GGTTAAT	468	7	+	Light responsive element
RsPOD10	GT1-motif	GGTTAA	1078	6	-	Light responsive element
RsPOD10	GT1-motif	GGTTAA	1098	6	-	Light responsive element
RsPOD10	GT1-motif	GGTTAAT	1544	7	+	Light responsive element
RsPOD10	GT1-motif	GGTTAA	1913	6	-	Light responsive element
RsPOD10	I-box	cCATATCCAAT	55	10	-	Light responsive element
RsPOD10	I-box	atGATAAGGTC	264	10	+	Light responsive element
RsPOD10	I-box	cCATATCCAAT	838	10	+	Light responsive element
RsPOD10	LTR	CCGAAA	1918	6	+	Low-temperature responsiveness
RsPOD10	MRE	AACCTAA	36	7	+	Light responsive element
RsPOD10	MRE	AACCTAA	1541	7	-	Light responsive element
RsPOD10	TCT-motif	TCTTAC	860	6	+	Light responsive element
RsPOD11	ABRE	ACGTG	1134	5	+	(ABA) Abscisic acid responsiveness
RsPOD11	ABRE	ACGTG	1823	5	-	(ABA) Abscisic acid responsiveness
RsPOD11	ABRE	ACGTG	1875	5	-	(ABA) Abscisic acid responsiveness
RsPOD11	AE-box	AGAAACTT	559	8	-	(IAA) Auxin responsiveness
RsPOD11	ARE	AAACCA	622	6	+	Anaerobic induction
RsPOD11	ARE	AAACCA	1819	6	+	Anaerobic induction
RsPOD11	Box 4	ATTAAT	1149	6	-	Light responsive element
RsPOD11	CGTCA-motif	CGTCA	1877	5	+	MeJA-responsiveness
RsPOD11	circadian	CAAAGATATC	1459	9	-	Circadian control
RsPOD11	DRE core	GCCGAC	1758	6	+	Drought inducibility
RsPOD11	G-box	CACGTT	1133	6	-	Light responsive element
RsPOD11	G-box	GCCACGTGGA	1477	9	-	Light responsive element
RsPOD11	G-box	TCCACATGGCA	1477	10	+	Light responsive element
RsPOD11	G-box	CACGTC	1823	6	+	Light responsive element
RsPOD11	G-box	CACGTC	1875	6	+	Light responsive element
RsPOD11	GCN4_motif	TGAGTCA	1868	7	-	Endosperm expression
RsPOD11	I-box	cCATATCCAAT	904	10	-	Light responsive element
RsPOD11	I-box	TGATAATGT	1033	9	-	Light responsive element
RsPOD11	LTR	CCGAAA	1798	6	-	Low-temperature responsiveness
RsPOD11	MRE	AACCTAA	1174	7	+	Light responsive element
RsPOD11	MRE	AACCTAA	1204	7	+	Light responsive element
RsPOD11	TCT-motif	TCTTAC	995	6	+	Light responsive element
RsPOD11	TCT-motif	TCTTAC	1261	6	+	Light responsive element
RsPOD11	TCT-motif	TCTTAC	1323	6	+	Light responsive element
RsPOD11	TCT-motif	TCTTAC	1371	6	+	Light responsive element
RsPOD11	TCT-motif	TCTTAC	1410	6	+	Light responsive element
RsPOD11	TCT-motif	TCTTAC	1643	6	+	Light responsive element
RsPOD11	TGACG-motif	TGACG	1877	5	-	MeJA-responsiveness
RsPOD11	TGA-element	AACGAC	979	6	-	(IAA) Auxin responsiveness
RsPOD11	TGA-element	AACGAC	1826	6	-	(IAA) Auxin responsiveness
RsPOD11	WUN-motif	AAATTACT	778	8	-	Wound responsiveness
RsPOD12	ARE	AAACCA	284	6	+	Anaerobic induction
RsPOD12	ARE	AAACCA	374	6	-	Anaerobic induction
RsPOD12	Box 4	ATTAAT	1290	6	-	Light responsive element
RsPOD12	Box 4	ATTAAT	1344	6	-	Light responsive element
RsPOD12	CGTCA-motif	CGTCA	1977	5	+	MeJA-responsiveness
RsPOD12	GA-motif	ATAGATAA	999	8	-	(GA) Gibberellin responsiveness
RsPOD12	GT1-motif	GGTTAA	120	6	+	Light responsive element
RsPOD12	MBS	CAACTG	392	6	-	Drought inducibility
RsPOD12	MRE	AACCTAA	1585	7	-	Light responsive element
RsPOD12	TATC-box	TATCCCA	1918	7	+	(GA) Gibberellin responsiveness
RsPOD12	TGACG-motif	TGACG	1977	5	-	MeJA-responsiveness
RsPOD13	ABRE	ACGTG	920	5	-	(ABA) Abscisic acid responsiveness
RsPOD13	AE-box	AGAAACTT	383	8	+	(IAA) Auxin responsiveness
RsPOD13	ARE	AAACCA	1623	6	-	Anaerobic induction
RsPOD13	Box 4	ATTAAT	1846	6	-	Light responsive element
RsPOD13	GA-motif	ATAGATAA	1169	8	-	(GA) Gibberellin responsiveness
RsPOD13	G-box	CACGTT	920	6	+	Light responsive element
RsPOD13	GT1-motif	GGTTAA	467	6	-	Light responsive element
RsPOD13	GT1-motif	GGTTAA	1599	6	+	Light responsive element
RsPOD13	I-box	AGATAAGG	1167	8	-	Light responsive element
RsPOD13	LTR	CCGAAA	1076	6	-	Low-temperature responsiveness
RsPOD13	MBS	CAACTG	257	6	-	Drought inducibility
RsPOD13	MBS	CAACTG	1421	6	+	Drought inducibility
RsPOD13	TATC-box	TATCCCA	1148	7	-	(GA) Gibberellin responsiveness
RsPOD13	TCA-element	TCAGAAGAGG	280	9	+	(SA) Salicylic acid responsiveness
RsPOD13	TC-rich repeats	GTTTTCTTAC	1561	9	+	Defense and stress responsiveness
RsPOD13	TCT-motif	TCTTAC	3	6	-	Light responsive element
RsPOD14	ABRE	ACGTG	468	5	+	(ABA) Abscisic acid responsiveness
RsPOD14	ABRE	TACGGTC	1092	7	+	(ABA) Abscisic acid responsiveness
RsPOD14	ABRE	GCCGCGTGGC	1130	9	-	(ABA) Abscisic acid responsiveness
RsPOD14	AE-box	AGAAACAA	839	8	+	(IAA) Auxin responsiveness
RsPOD14	AE-box	AGAAACAA	1975	8	+	(IAA) Auxin responsiveness
RsPOD14	ARE	AAACCA	385	6	-	Anaerobic induction
RsPOD14	ARE	AAACCA	1021	6	+	Anaerobic induction
RsPOD14	Box 4	ATTAAT	179	6	+	Light responsive element
RsPOD14	CAT-box	GCCACT	945	6	-	Meristem expression
RsPOD14	CGTCA-motif	CGTCA	1368	5	+	MeJA-responsiveness
RsPOD14	CGTCA-motif	CGTCA	1840	5	-	MeJA-responsiveness
RsPOD14	circadian	CAAAGATATC	1739	9	+	Circadian control
RsPOD14	GARE-motif	TCTGTTG	1036	7	-	(GA) Gibberellin responsiveness
RsPOD14	G-box	TACGTG	467	6	+	Light responsive element
RsPOD14	GT1-motif	GGTTAA	891	6	-	Light responsive element
RsPOD14	LTR	CCGAAA	1599	6	+	Low-temperature responsiveness
RsPOD14	MRE	AACCTAA	773	7	+	Light responsive element
RsPOD14	P-box	CCTTTTG	226	7	+	(GA) Gibberellin responsiveness
RsPOD14	Sp1	GGGCGG	1807	6	-	Light responsive element
RsPOD14	TCT-motif	TCTTAC	1361	6	-	Light responsive element
RsPOD14	TGACG-motif	TGACG	1368	5	-	MeJA-responsiveness
RsPOD14	TGACG-motif	TGACG	1840	5	+	MeJA-responsiveness
RsPOD14	WUN-motif	AAATTACTA	1919	9	+	Wound responsiveness
RsPOD15	ACE	CTAACGTATT	710	9	-	Light responsive element
RsPOD15	ARE	AAACCA	751	6	-	Anaerobic induction
RsPOD15	CGTCA-motif	CGTCA	915	5	-	MeJA-responsiveness
RsPOD15	CGTCA-motif	CGTCA	1096	5	-	MeJA-responsiveness
RsPOD15	CGTCA-motif	CGTCA	1153	5	+	MeJA-responsiveness
RsPOD15	CGTCA-motif	CGTCA	1237	5	-	MeJA-responsiveness
RsPOD15	GARE-motif	TCTGTTG	320	7	+	(GA) Gibberellin responsiveness
RsPOD15	G-box	CACGAC	965	6	+	Light responsive element
RsPOD15	G-box	TAACACGTAG	1083	9	-	Light responsive element
RsPOD15	G-box	TAACACGTAG	1262	9	+	Light responsive element
RsPOD15	I-box	GTATAAGGCC	577	9	+	Light responsive element
RsPOD15	MBS	CAACTG	305	6	-	Drought inducibility
RsPOD15	MBS	CAACTG	841	6	+	Drought inducibility
RsPOD15	P-box	CCTTTTG	236	7	-	(GA) Gibberellin responsiveness
RsPOD15	Sp1	GGGCGG	617	6	-	Light responsive element
RsPOD15	Sp1	GGGCGG	816	6	+	Light responsive element
RsPOD15	Sp1	GGGCGG	1038	6	+	Light responsive element
RsPOD15	TC-rich repeats	ATTCTCTAAC	208	9	-	Defense and stress responsiveness
RsPOD15	TGACG-motif	TGACG	915	5	+	MeJA-responsiveness
RsPOD15	TGACG-motif	TGACG	1096	5	+	MeJA-responsiveness
RsPOD15	TGACG-motif	TGACG	1153	5	-	MeJA-responsiveness
RsPOD15	TGACG-motif	TGACG	1237	5	+	MeJA-responsiveness
RsPOD16	ABRE	ACGTG	746	5	+	(ABA) Abscisic acid responsiveness
RsPOD16	AE-box	AGAAACAA	829	8	-	(IAA) Auxin responsiveness
RsPOD16	AE-box	AGAAACTT	1903	8	-	(IAA) Auxin responsiveness
RsPOD16	ARE	AAACCA	700	6	-	Anaerobic induction
RsPOD16	ARE	AAACCA	1185	6	+	Anaerobic induction
RsPOD16	ARE	AAACCA	1197	6	+	Anaerobic induction
RsPOD16	Box 4	ATTAAT	1016	6	-	Light responsive element
RsPOD16	CGTCA-motif	CGTCA	814	5	+	MeJA-responsiveness
RsPOD16	CGTCA-motif	CGTCA	846	5	+	MeJA-responsiveness
RsPOD16	CGTCA-motif	CGTCA	1358	5	+	MeJA-responsiveness
RsPOD16	circadian	CAAAGATATC	1367	9	-	Circadian control
RsPOD16	GA-motif	ATAGATAA	1574	8	+	(GA) Gibberellin responsiveness
RsPOD16	GA-motif	ATAGATAA	1930	8	+	(GA) Gibberellin responsiveness
RsPOD16	G-box	CACGTT	745	6	-	Light responsive element
RsPOD16	GT1-motif	GGTTAA	62	6	-	Light responsive element
RsPOD16	GT1-motif	GGTTAA	256	6	-	Light responsive element
RsPOD16	GT1-motif	GGTTAA	989	6	-	Light responsive element
RsPOD16	GT1-motif	GGTTAA	1712	6	-	Light responsive element
RsPOD16	I-box	AGATAAGG	632	8	-	Light responsive element
RsPOD16	I-box	TAGATAACC	1575	9	+	Light responsive element
RsPOD16	MBS	CAACTG	601	6	-	Drought inducibility
RsPOD16	MBS	CAACTG	849	6	+	Drought inducibility
RsPOD16	MBS	CAACTG	1212	6	+	Drought inducibility
RsPOD16	MRE	AACCTAA	1635	7	+	Light responsive element
RsPOD16	P-box	CCTTTTG	782	7	+	(GA) Gibberellin responsiveness
RsPOD16	TC-rich repeats	GTTTTCTTAC	702	9	+	Defense and stress responsiveness
RsPOD16	TC-rich repeats	GTTTTCTTAC	1339	9	-	Defense and stress responsiveness
RsPOD16	TCT-motif	TCTTAC	1339	6	-	Light responsive element
RsPOD16	TGACG-motif	TGACG	814	5	-	MeJA-responsiveness
RsPOD16	TGACG-motif	TGACG	846	5	-	MeJA-responsiveness
RsPOD16	TGACG-motif	TGACG	1358	5	-	MeJA-responsiveness
RsPOD16	TGA-element	AACGAC	1743	6	-	(IAA) Auxin responsiveness
RsPOD16	WUN-motif	CAATTACAT	1685	9	+	Wound responsiveness
RsPOD17	ABRE	ACGTG	723	5	-	(ABA) Abscisic acid responsiveness
RsPOD17	ARE	AAACCA	846	6	-	Anaerobic induction
RsPOD17	ARE	AAACCA	854	6	-	Anaerobic induction
RsPOD17	ARE	AAACCA	1283	6	-	Anaerobic induction
RsPOD17	Box 4	ATTAAT	1614	6	-	Light responsive element
RsPOD17	circadian	CAAAGATATC	1384	9	+	Circadian control
RsPOD17	G-box	GCCACGTGGA	113	9	-	Light responsive element
RsPOD17	G-box	TCCACATGGCA	113	11	+	Light responsive element
RsPOD17	G-box	CACGTC	723	6	+	Light responsive element
RsPOD17	G-box	TAACACGTAG	1138	9	-	Light responsive element
RsPOD17	GT1-motif	GGTTAA	1528	6	-	Light responsive element
RsPOD17	LAMP-element	CTTTATCA	250	8	+	(ABA) Abscisic acid responsiveness
RsPOD17	MBS	CAACTG	835	6	-	Drought inducibility
RsPOD17	TC-rich repeats	ATTCTCTAAC	426	10	+	Defense and stress responsiveness
RsPOD17	TC-rich repeats	GTTTTCTTAC	872	9	+	Defense and stress responsiveness
RsPOD17	TCT-motif	TCTTAC	876	6	+	Light responsive element
RsPOD17	TCT-motif	TCTTAC	1741	6	-	Light responsive element
RsPOD17	TGA-element	AACGAC	994	6	+	(IAA) Auxin responsiveness
RsPOD17	TGA-element	AACGAC	1773	6	-	(IAA) Auxin responsiveness
RsPOD18	ABRE	ACGTG	488	5	+	(ABA) Abscisic acid responsiveness
RsPOD18	ABRE	AACCCGG	589	7	-	(ABA) Abscisic acid responsiveness
RsPOD18	ABRE	TACGGTC	1763	7	+	(ABA) Abscisic acid responsiveness
RsPOD18	ABRE	GCAACGTGTC	1770	9	+	(ABA) Abscisic acid responsiveness
RsPOD18	ARE	AAACCA	316	6	-	Anaerobic induction
RsPOD18	ARE	AAACCA	1157	6	+	Anaerobic induction
RsPOD18	Box 4	ATTAAT	703	6	+	Light responsive element
RsPOD18	Box 4	ATTAAT	770	6	+	Light responsive element
RsPOD18	CAT-box	GCCACT	1577	6	+	Meristem expression
RsPOD18	CGTCA-motif	CGTCA	277	5	-	MeJA-responsiveness
RsPOD18	CGTCA-motif	CGTCA	1904	5	+	MeJA-responsiveness
RsPOD18	G-box	CACGTG	487	6	+	Light responsive element
RsPOD18	G-box	CACGTG	487	6	+	Light responsive element
RsPOD18	GCN4_motif	TGAGTCA	993	7	-	Endosperm expression
RsPOD18	GCN4_motif	TGAGTCA	1376	7	+	Endosperm expression
RsPOD18	GT1-motif	GGTTAA	1435	6	+	Light responsive element
RsPOD18	LTR	CCGAAA	319	6	-	Low-temperature responsiveness
RsPOD18	MBS	CAACTG	430	6	-	Drought inducibility
RsPOD18	MBS	CAACTG	1023	6	+	Drought inducibility
RsPOD18	MBS	CAACTG	1347	6	-	Drought inducibility
RsPOD18	MRE	AACCTAA	1432	7	-	Light responsive element
RsPOD18	P-box	CCTTTTG	562	7	+	(GA) Gibberellin responsiveness
RsPOD18	TCT-motif	TCTTAC	1736	6	+	Light responsive element
RsPOD18	TGACG-motif	TGACG	277	5	+	MeJA-responsiveness
RsPOD18	TGACG-motif	TGACG	1904	5	-	MeJA-responsiveness
RsPOD18	TGA-element	AACGAC	305	6	-	(IAA) Auxin responsiveness
RsPOD18	TGA-element	AACGAC	1317	6	+	(IAA) Auxin responsiveness
RsPOD19	ABRE	GCAACGTGTC	343	9	-	(ABA) Abscisic acid responsiveness
RsPOD19	ABRE	ACGTG	1397	5	+	(ABA) Abscisic acid responsiveness
RsPOD19	ARE	AAACCA	56	6	+	Anaerobic induction
RsPOD19	ARE	AAACCA	995	6	+	Anaerobic induction
RsPOD19	ARE	AAACCA	1377	6	-	Anaerobic induction
RsPOD19	ARE	AAACCA	1853	6	-	Anaerobic induction
RsPOD19	Box 4	ATTAAT	1319	6	-	Light responsive element
RsPOD19	CAT-box	GCCACT	1401	6	+	Meristem expression
RsPOD19	CAT-box	GCCACT	1848	6	+	Meristem expression
RsPOD19	CGTCA-motif	CGTCA	451	5	+	MeJA-responsiveness
RsPOD19	CGTCA-motif	CGTCA	1613	5	-	MeJA-responsiveness
RsPOD19	CGTCA-motif	CGTCA	1648	5	-	MeJA-responsiveness
RsPOD19	circadian	CAAAGATATC	78	9	+	Circadian control
RsPOD19	GARE-motif	TCTGTTG	1327	7	-	(GA) Gibberellin responsiveness
RsPOD19	G-box	CACGTT	1396	6	-	Light responsive element
RsPOD19	GT1-motif	GGTTAA	1019	6	-	Light responsive element
RsPOD19	MBS	CAACTG	501	6	+	Drought inducibility
RsPOD19	MBS	CAACTG	1815	6	-	Drought inducibility
RsPOD19	TC-rich repeats	GTTTTCTTAC	112	9	-	Defense and stress responsiveness
RsPOD19	TGACG-motif	TGACG	451	5	-	MeJA-responsiveness
RsPOD19	TGACG-motif	TGACG	1613	5	+	MeJA-responsiveness
RsPOD19	TGACG-motif	TGACG	1648	5	+	MeJA-responsiveness
RsPOD19	WUN-motif	AAATTTCCT	382	9	-	Wound responsiveness
RsPOD20	ARE	AAACCA	588	6	-	Anaerobic induction
RsPOD20	ARE	AAACCA	1973	6	+	Anaerobic induction
RsPOD20	Box 4	ATTAAT	651	6	+	Light responsive element
RsPOD20	Box 4	ATTAAT	764	6	+	Light responsive element
RsPOD20	Box 4	ATTAAT	782	6	+	Light responsive element
RsPOD20	Box 4	ATTAAT	1274	6	-	Light responsive element
RsPOD20	CAT-box	GCCACT	721	6	+	Meristem expression
RsPOD20	CAT-box	GCCACT	1348	6	+	Meristem expression
RsPOD20	CGTCA-motif	CGTCA	151	5	+	MeJA-responsiveness
RsPOD20	GCN4_motif	TGAGTCA	517	7	+	Endosperm expression
RsPOD20	GT1-motif	GGTTAA	123	6	+	Light responsive element
RsPOD20	GT1-motif	GGTTAA	617	6	+	Light responsive element
RsPOD20	I-box	gGATAAGGTG	1774	9	-	Light responsive element
RsPOD20	LAMP-element	CTTTATCA	1062	8	+	(ABA) Abscisic acid responsiveness
RsPOD20	P-box	CCTTTTG	1585	7	-	(GA) Gibberellin responsiveness
RsPOD20	TC-rich repeats	GTTTTCTTAC	418	9	-	Defense and stress responsiveness
RsPOD20	TCT-motif	TCTTAC	418	6	-	Light responsive element
RsPOD20	TGACG-motif	TGACG	151	5	-	MeJA-responsiveness
RsPOD20	TGA-element	AACGAC	105	6	-	(IAA) Auxin responsiveness
RsPOD20	WUN-motif	AAATTACT	1056	8	+	Wound responsiveness
RsPOD21	ABRE	ACGTG	594	5	-	(ABA) Abscisic acid responsiveness
RsPOD21	ABRE	ACGTG	1826	5	+	(ABA) Abscisic acid responsiveness
RsPOD21	ABRE	ACGTG	1939	5	-	(ABA) Abscisic acid responsiveness
RsPOD21	AE-box	AGAAACAA	1397	8	+	(IAA) Auxin responsiveness
RsPOD21	AE-box	AGAAACTT	1438	8	-	(IAA) Auxin responsiveness
RsPOD21	ARE	AAACCA	1165	6	-	Anaerobic induction
RsPOD21	ARE	AAACCA	1414	6	+	Anaerobic induction
RsPOD21	ARE	AAACCA	1499	6	-	Anaerobic induction
RsPOD21	Box 4	ATTAAT	242	6	+	Light responsive element
RsPOD21	CAT-box	GCCACT	893	6	-	Meristem expression
RsPOD21	CAT-box	GCCACT	1332	6	-	Meristem expression
RsPOD21	CGTCA-motif	CGTCA	126	5	+	MeJA-responsiveness
RsPOD21	CGTCA-motif	CGTCA	1450	5	-	MeJA-responsiveness
RsPOD21	CGTCA-motif	CGTCA	1824	5	-	MeJA-responsiveness
RsPOD21	circadian	CAAAGATATC	310	9	+	Circadian control
RsPOD21	G-box	CACGTT	594	6	+	Light responsive element
RsPOD21	G-box	CACGTC	1825	6	-	Light responsive element
RsPOD21	G-box	CACGTC	1939	6	+	Light responsive element
RsPOD21	GT1-motif	GGTTAA	881	6	-	Light responsive element
RsPOD21	I-box	AGATAAGG	1040	8	-	Light responsive element
RsPOD21	MBS	CAACTG	769	6	-	Drought inducibility
RsPOD21	TC-rich repeats	GTTTTCTTAC	1377	9	+	Defense and stress responsiveness
RsPOD21	TC-rich repeats	GTTTTCTTAC	1592	9	-	Defense and stress responsiveness
RsPOD21	TC-rich repeats	GTTTTCTTAC	1631	9	-	Defense and stress responsiveness
RsPOD21	TCT-motif	TCTTAC	1592	6	-	Light responsive element
RsPOD21	TCT-motif	TCTTAC	1631	6	-	Light responsive element
RsPOD21	TGACG-motif	TGACG	126	5	-	MeJA-responsiveness
RsPOD21	TGACG-motif	TGACG	1450	5	+	MeJA-responsiveness
RsPOD21	TGACG-motif	TGACG	1824	5	+	MeJA-responsiveness
RsPOD21	WUN-motif	AAATTTCTT	3	9	-	Wound responsiveness
RsPOD21	WUN-motif	AAATTTCCT	6	9	+	Wound responsiveness
RsPOD22	ABRE	ACGTG	1492	5	-	(ABA) Abscisic acid responsiveness
RsPOD22	ARE	AAACCA	1679	6	-	Anaerobic induction
RsPOD22	Box 4	ATTAAT	260	6	+	Light responsive element
RsPOD22	CGTCA-motif	CGTCA	666	5	+	MeJA-responsiveness
RsPOD22	GARE-motif	TCTGTTG	1971	7	+	(GA) Gibberellin responsiveness
RsPOD22	G-box	TACGTG	1492	6	-	Light responsive element
RsPOD22	GT1-motif	GGTTAA	717	6	-	Light responsive element
RsPOD22	GT1-motif	GGTTAAT	794	7	+	Light responsive element
RsPOD22	I-box	AGATAAGG	1475	8	-	Light responsive element
RsPOD22	MBS	CAACTG	954	6	+	Drought inducibility
RsPOD22	MRE	AACCTAA	791	7	-	Light responsive element
RsPOD22	TCA-element	CCATCTTTTT	419	9	+	(SA) Salicylic acid responsiveness
RsPOD22	TGACG-motif	TGACG	666	5	-	MeJA-responsiveness
RsPOD22	TGA-element	AACGAC	589	6	-	(IAA) Auxin responsiveness
RsPOD22	TGA-element	AACGAC	855	6	-	(IAA) Auxin responsiveness
RsPOD23	ABRE	ACGTG	1815	5	+	(ABA) Abscisic acid responsiveness
RsPOD23	ACE	CTAACGTATT	968	9	+	Light responsive element
RsPOD23	AE-box	AGAAACAA	388	8	+	(IAA) Auxin responsiveness
RsPOD23	AE-box	AGAAACAA	1073	8	+	(IAA) Auxin responsiveness
RsPOD23	AE-box	AGAAACTT	1527	8	+	(IAA) Auxin responsiveness
RsPOD23	AE-box	AGAAACAA	1546	8	-	(IAA) Auxin responsiveness
RsPOD23	ARE	AAACCA	172	6	+	Anaerobic induction
RsPOD23	ARE	AAACCA	327	6	+	Anaerobic induction
RsPOD23	ARE	AAACCA	346	6	+	Anaerobic induction
RsPOD23	ARE	AAACCA	503	6	+	Anaerobic induction
RsPOD23	Box 4	ATTAAT	1164	6	-	Light responsive element
RsPOD23	CGTCA-motif	CGTCA	1587	5	+	MeJA-responsiveness
RsPOD23	G-box	CACGAC	1676	6	+	Light responsive element
RsPOD23	G-box	CACGTT	1814	6	-	Light responsive element
RsPOD23	GT1-motif	GGTTAA	751	6	+	Light responsive element
RsPOD23	MBS	CAACTG	1578	6	-	Drought inducibility
RsPOD23	TGACG-motif	TGACG	1587	5	-	MeJA-responsiveness
RsPOD24	ABRE	GCAACGTGTC	1157	9	-	(ABA) Abscisic acid responsiveness
RsPOD24	ABRE	CACGTG	1159	6	-	(ABA) Abscisic acid responsiveness
RsPOD24	ABRE	ACGTG	1160	5	+	(ABA) Abscisic acid responsiveness
RsPOD24	ABRE	ACGTG	1191	5	+	(ABA) Abscisic acid responsiveness
RsPOD24	ABRE	ACGTG	1587	5	+	(ABA) Abscisic acid responsiveness
RsPOD24	AE-box	AGAAACAA	1938	8	-	(IAA) Auxin responsiveness
RsPOD24	ARE	AAACCA	319	6	+	Anaerobic induction
RsPOD24	ARE	AAACCA	905	6	-	Anaerobic induction
RsPOD24	ARE	AAACCA	1448	6	+	Anaerobic induction
RsPOD24	Box 4	ATTAAT	1767	6	-	Light responsive element
RsPOD24	Box 4	ATTAAT	1933	6	-	Light responsive element
RsPOD24	GA-motif	ATAGATAA	1250	8	+	(GA) Gibberellin responsiveness
RsPOD24	G-box	CACGAC	424	6	+	Light responsive element
RsPOD24	G-box	ACACGTGGC	1158	9	+	Light responsive element
RsPOD24	G-box	CACGTG	1159	6	-	Light responsive element
RsPOD24	G-box	CACGTG	1159	6	-	Light responsive element
RsPOD24	G-box	TACGTG	1190	6	+	Light responsive element
RsPOD24	G-box	CACGTT	1586	6	-	Light responsive element
RsPOD24	LTR	CCGAAA	261	6	+	Low-temperature responsiveness
RsPOD24	TGA-element	AACGAC	1036	6	+	(IAA) Auxin responsiveness
RsPOD25	ACE	GCGACGTACC	341	9	+	Light responsive element
RsPOD25	ARE	AAACCA	142	6	-	Anaerobic induction
RsPOD25	ARE	AAACCA	291	6	+	Anaerobic induction
RsPOD25	Box 4	ATTAAT	999	6	-	Light responsive element
RsPOD25	CGTCA-motif	CGTCA	518	5	-	MeJA-responsiveness
RsPOD25	CGTCA-motif	CGTCA	752	5	-	MeJA-responsiveness
RsPOD25	circadian	CAAAGATATC	89	9	+	Circadian control
RsPOD25	circadian	CAAAGATATC	1959	9	+	Circadian control
RsPOD25	GCN4_motif	TGAGTCA	36	7	-	Endosperm expression
RsPOD25	GCN4_motif	TGAGTCA	50	7	+	Endosperm expression
RsPOD25	I-box	AAGATAAGGCT	588	10	-	Light responsive element
RsPOD25	LAMP-element	CTTTATCA	1953	8	+	(ABA) Abscisic acid responsiveness
RsPOD25	LTR	CCGAAA	740	6	+	Low-temperature responsiveness
RsPOD25	P-box	CCTTTTG	1412	7	-	(GA) Gibberellin responsiveness
RsPOD25	P-box	CCTTTTG	1608	7	+	(GA) Gibberellin responsiveness
RsPOD25	TC-rich repeats	ATTCTCTAAC	204	9	+	Defense and stress responsiveness
RsPOD25	TCT-motif	TCTTAC	1469	6	+	Light responsive element
RsPOD25	TGACG-motif	TGACG	518	5	+	MeJA-responsiveness
RsPOD25	TGACG-motif	TGACG	752	5	+	MeJA-responsiveness
RsPOD25	TGA-element	AACGAC	211	6	+	(IAA) Auxin responsiveness
RsPOD25	TGA-element	AACGAC	471	6	-	(IAA) Auxin responsiveness
RsPOD26	ABRE	ACGTG	1463	5	-	(ABA) Abscisic acid responsiveness
RsPOD26	AE-box	AGAAACTT	1165	8	+	(IAA) Auxin responsiveness
RsPOD26	ARE	AAACCA	289	6	-	Anaerobic induction
RsPOD26	ARE	AAACCA	575	6	-	Anaerobic induction
RsPOD26	ARE	AAACCA	597	6	+	Anaerobic induction
RsPOD26	ARE	AAACCA	1080	6	+	Anaerobic induction
RsPOD26	ARE	AAACCA	1565	6	-	Anaerobic induction
RsPOD26	Box 4	ATTAAT	754	6	+	Light responsive element
RsPOD26	DRE core	GCCGAC	1450	6	+	Drought inducibility
RsPOD26	G-box	CACGAC	223	6	-	Light responsive element
RsPOD26	G-box	TACGTG	1463	6	-	Light responsive element
RsPOD26	GCN4_motif	TGAGTCA	483	7	-	Endosperm expression
RsPOD26	GT1-motif	GGTTAA	28	6	-	Light responsive element
RsPOD26	GT1-motif	GGTTAA	1052	6	-	Light responsive element
RsPOD26	GT1-motif	GGTTAA	1362	6	-	Light responsive element
RsPOD26	GT1-motif	GGTTAA	1398	6	-	Light responsive element
RsPOD26	GT1-motif	GGTTAA	1569	6	-	Light responsive element
RsPOD26	LAMP-element	CTTTATCA	414	8	+	(ABA) Abscisic acid responsiveness
RsPOD26	MBS	CAACTG	1750	6	-	Drought inducibility
RsPOD26	MRE	AACCTAA	1669	7	-	Light responsive element
RsPOD26	Sp1	GGGCGG	1517	6	+	Light responsive element
RsPOD26	TCA-element	CCATCTTTTT	1770	9	+	(SA) Salicylic acid responsiveness
RsPOD26	TGA-element	AACGAC	1586	6	+	(IAA) Auxin responsiveness
RsPOD27	ABRE	ACGTG	608	5	+	(ABA) Abscisic acid responsiveness
RsPOD27	ABRE	ACGTG	1196	5	+	(ABA) Abscisic acid responsiveness
RsPOD27	ABRE	ACGTG	1758	5	-	(ABA) Abscisic acid responsiveness
RsPOD27	ARE	AAACCA	10	6	+	Anaerobic induction
RsPOD27	Box 4	ATTAAT	259	6	+	Light responsive element
RsPOD27	Box 4	ATTAAT	365	6	+	Light responsive element
RsPOD27	Box 4	ATTAAT	1503	6	-	Light responsive element
RsPOD27	CAT-box	GCCACT	387	6	+	Meristem expression
RsPOD27	CGTCA-motif	CGTCA	1129	5	-	MeJA-responsiveness
RsPOD27	CGTCA-motif	CGTCA	1878	5	+	MeJA-responsiveness
RsPOD27	GA-motif	ATAGATAA	147	8	+	(GA) Gibberellin responsiveness
RsPOD27	G-box	CACGTC	607	6	-	Light responsive element
RsPOD27	G-box	CACGTC	1195	6	-	Light responsive element
RsPOD27	G-box	CACGTC	1758	6	+	Light responsive element
RsPOD27	GT1-motif	GGTTAA	1278	6	+	Light responsive element
RsPOD27	GT1-motif	GGTTAA	1824	6	-	Light responsive element
RsPOD27	I-box	GTATAAGGCC	486	9	+	Light responsive element
RsPOD27	MBS	CAACTG	934	6	+	Drought inducibility
RsPOD27	MRE	AACCTAA	528	7	+	Light responsive element
RsPOD27	MRE	AACCTAA	1682	7	+	Light responsive element
RsPOD27	TC-rich repeats	GTTTTCTTAC	297	9	-	Defense and stress responsiveness
RsPOD27	TC-rich repeats	ATTCTCTAAC	1244	9	+	Defense and stress responsiveness
RsPOD27	TGACG-motif	TGACG	1129	5	+	MeJA-responsiveness
RsPOD27	TGACG-motif	TGACG	1878	5	-	MeJA-responsiveness
RsPOD27	WUN-motif	TAATTACTC	1579	9	+	Wound responsiveness
RsPOD28	AE-box	AGAAACTT	1876	8	+	(IAA) Auxin responsiveness
RsPOD28	ARE	AAACCA	412	6	-	Anaerobic induction
RsPOD28	ARE	AAACCA	1502	6	-	Anaerobic induction
RsPOD28	Box 4	ATTAAT	38	6	+	Light responsive element
RsPOD28	Box 4	ATTAAT	318	6	+	Light responsive element
RsPOD28	Box 4	ATTAAT	356	6	+	Light responsive element
RsPOD28	Box 4	ATTAAT	578	6	+	Light responsive element
RsPOD28	Box 4	ATTAAT	600	6	+	Light responsive element
RsPOD28	G-box	TAACACGTAG	204	9	-	Light responsive element
RsPOD28	GT1-motif	GGTTAA	195	6	-	Light responsive element
RsPOD28	GT1-motif	GGTTAA	1035	6	+	Light responsive element
RsPOD28	GT1-motif	GGTTAA	1590	6	-	Light responsive element
RsPOD28	GT1-motif	GGTTAA	1600	6	-	Light responsive element
RsPOD28	I-box	gGATAAGGTG	978	9	+	Light responsive element
RsPOD28	I-box	gGATAAGGTG	1753	9	+	Light responsive element
RsPOD28	TCA-element	CCATCTTTTT	405	9	-	(SA) Salicylic acid responsiveness
RsPOD28	WUN-motif	AAATTACT	214	8	+	Wound responsiveness
RsPOD29	ABRE	ACGTG	562	5	-	(ABA) Abscisic acid responsiveness
RsPOD29	ABRE	ACGTG	588	5	+	(ABA) Abscisic acid responsiveness
RsPOD29	ABRE	ACGTG	620	5	-	(ABA) Abscisic acid responsiveness
RsPOD29	ABRE	ACGTG	1884	5	-	(ABA) Abscisic acid responsiveness
RsPOD29	ARE	AAACCA	540	6	-	Anaerobic induction
RsPOD29	ARE	AAACCA	1063	6	-	Anaerobic induction
RsPOD29	ARE	AAACCA	1733	6	-	Anaerobic induction
RsPOD29	ARE	AAACCA	1816	6	-	Anaerobic induction
RsPOD29	Box 4	ATTAAT	1293	6	-	Light responsive element
RsPOD29	CGTCA-motif	CGTCA	586	5	-	MeJA-responsiveness
RsPOD29	G-box	CACGTC	562	6	+	Light responsive element
RsPOD29	G-box	CACGTC	587	6	-	Light responsive element
RsPOD29	G-box	TACGTG	620	6	-	Light responsive element
RsPOD29	G-box	CACGTT	1884	6	+	Light responsive element
RsPOD29	GCN4_motif	TGAGTCA	1551	7	-	Endosperm expression
RsPOD29	GT1-motif	GGTTAA	1504	6	-	Light responsive element
RsPOD29	LTR	CCGAAA	420	6	-	Low-temperature responsiveness
RsPOD29	MRE	AACCTAA	1082	7	-	Light responsive element
RsPOD29	TC-rich repeats	ATTCTCTAAC	1070	9	-	Defense and stress responsiveness
RsPOD29	TC-rich repeats	ATTCTCTAAC	1823	9	-	Defense and stress responsiveness
RsPOD29	TC-rich repeats	ATTCTCTAAC	1887	9	-	Defense and stress responsiveness
RsPOD29	TGACG-motif	TGACG	586	5	+	MeJA-responsiveness
RsPOD30	ABRE	ACGTG	929	5	+	(ABA) Abscisic acid responsiveness
RsPOD30	ABRE	ACGTG	1104	5	+	(ABA) Abscisic acid responsiveness
RsPOD30	AE-box	AGAAACTT	339	8	-	(IAA) Auxin responsiveness
RsPOD30	AE-box	AGAAACTT	384	8	+	(IAA) Auxin responsiveness
RsPOD30	ARE	AAACCA	171	6	-	Anaerobic induction
RsPOD30	ARE	AAACCA	1292	6	-	Anaerobic induction
RsPOD30	ARE	AAACCA	1772	6	+	Anaerobic induction
RsPOD30	ARE	AAACCA	1805	6	+	Anaerobic induction
RsPOD30	Box 4	ATTAAT	529	6	+	Light responsive element
RsPOD30	Box 4	ATTAAT	1176	6	-	Light responsive element
RsPOD30	Box 4	ATTAAT	1841	6	-	Light responsive element
RsPOD30	CGTCA-motif	CGTCA	1830	5	+	MeJA-responsiveness
RsPOD30	GA-motif	ATAGATAA	1201	8	-	(GA) Gibberellin responsiveness
RsPOD30	GARE-motif	TCTGTTG	1509	7	-	(GA) Gibberellin responsiveness
RsPOD30	G-box	GCCACGTGGA	926	9	-	Light responsive element
RsPOD30	G-box	CACGTG	928	6	+	Light responsive element
RsPOD30	G-box	CACGTG	928	6	+	Light responsive element
RsPOD30	G-box	TACGTG	1103	6	+	Light responsive element
RsPOD30	GT1-motif	GGTTAA	1353	6	+	Light responsive element
RsPOD30	LTR	CCGAAA	1208	6	-	Low-temperature responsiveness
RsPOD30	MRE	AACCTAA	1350	7	-	Light responsive element
RsPOD30	TCA-element	CCATCTTTTT	1697	9	-	(SA) Salicylic acid responsiveness
RsPOD30	TCT-motif	TCTTAC	1749	6	+	Light responsive element
RsPOD30	TGACG-motif	TGACG	1830	5	-	MeJA-responsiveness
RsPOD30	WUN-motif	AAATTACT	1357	8	+	Wound responsiveness
RsPOD31	ABRE	ACGTG	611	5	-	(ABA) Abscisic acid responsiveness
RsPOD31	ABRE	ACGTG	1392	5	-	(ABA) Abscisic acid responsiveness
RsPOD31	AE-box	AGAAACTT	161	8	-	(IAA) Auxin responsiveness
RsPOD31	AE-box	AGAAACAA	1081	8	-	(IAA) Auxin responsiveness
RsPOD31	AE-box	AGAAACAA	1354	8	+	(IAA) Auxin responsiveness
RsPOD31	ATCT-motif	AATCTAATCC	1617	9	-	Light responsive element
RsPOD31	Box 4	ATTAAT	39	6	+	Light responsive element
RsPOD31	Box 4	ATTAAT	319	6	+	Light responsive element
RsPOD31	Box 4	ATTAAT	430	6	+	Light responsive element
RsPOD31	Box 4	ATTAAT	988	6	+	Light responsive element
RsPOD31	Box 4	ATTAAT	1022	6	-	Light responsive element
RsPOD31	CAT-box	GCCACT	521	6	-	Meristem expression
RsPOD31	G-box	CACGTT	611	6	+	Light responsive element
RsPOD31	G-box	TACGTG	1392	6	-	Light responsive element
RsPOD31	G-box	CACGAC	1532	6	+	Light responsive element
RsPOD31	GT1-motif	GGTTAA	240	6	+	Light responsive element
RsPOD31	GT1-motif	GGTTAA	456	6	+	Light responsive element
RsPOD31	GT1-motif	GGTTAA	458	6	-	Light responsive element
RsPOD31	GT1-motif	GGTTAA	1188	6	+	Light responsive element
RsPOD31	GT1-motif	GGTTAA	1301	6	+	Light responsive element
RsPOD31	GT1-motif	GGTTAA	1975	6	+	Light responsive element
RsPOD31	I-box	AGATAAGG	374	8	+	Light responsive element
RsPOD31	LTR	CCGAAA	445	6	+	Low-temperature responsiveness
RsPOD31	MBS	CAACTG	48	6	+	Drought inducibility
RsPOD31	MRE	AACCTAA	1427	7	+	Light responsive element
RsPOD31	TC-rich repeats	GTTTTCTTAC	888	9	+	Defense and stress responsiveness
RsPOD31	TCT-motif	TCTTAC	109	6	-	Light responsive element
RsPOD31	TGA-element	AACGAC	1445	6	-	(IAA) Auxin responsiveness
RsPOD31	TGA-element	AACGAC	1496	6	-	(IAA) Auxin responsiveness
RsPOD31	WUN-motif	CAATTACAT	1075	9	-	Wound responsiveness
RsPOD32	ABRE	ACGTG	1829	5	-	(ABA) Abscisic acid responsiveness
RsPOD32	ACE	CTAACGTATT	1182	9	+	Light responsive element
RsPOD32	ACE	CTAACGTATT	1845	9	+	Light responsive element
RsPOD32	ARE	AAACCA	53	6	-	Anaerobic induction
RsPOD32	ARE	AAACCA	572	6	+	Anaerobic induction
RsPOD32	ATCT-motif	AATCTAATCC	1478	9	+	Light responsive element
RsPOD32	Box 4	ATTAAT	346	6	+	Light responsive element
RsPOD32	Box 4	ATTAAT	1362	6	-	Light responsive element
RsPOD32	circadian	CAAAGATATC	1100	9	+	Circadian control
RsPOD32	G-box	TAACACGTAG	1826	9	+	Light responsive element
RsPOD32	G-box	TACGTG	1829	6	-	Light responsive element
RsPOD32	GT1-motif	GGTTAA	1125	6	-	Light responsive element
RsPOD32	LTR	CCGAAA	963	6	+	Low-temperature responsiveness
RsPOD32	MRE	AACCTAA	1682	7	+	Light responsive element
RsPOD32	Sp1	GGGCGG	179	6	-	Light responsive element
RsPOD32	TATC-box	TATCCCA	28	7	-	(GA) Gibberellin responsiveness
RsPOD32	TC-rich repeats	GTTTTCTTAC	120	9	+	Defense and stress responsiveness
RsPOD32	TC-rich repeats	GTTTTCTTAC	140	9	+	Defense and stress responsiveness
RsPOD32	TCT-motif	TCTTAC	124	6	+	Light responsive element
RsPOD32	TCT-motif	TCTTAC	144	6	+	Light responsive element
RsPOD33	ARE	AAACCA	1486	6	-	Anaerobic induction
RsPOD33	ARE	AAACCA	1583	6	+	Anaerobic induction
RsPOD33	Box 4	ATTAAT	32	6	+	Light responsive element
RsPOD33	Box 4	ATTAAT	44	6	+	Light responsive element
RsPOD33	Box 4	ATTAAT	720	6	+	Light responsive element
RsPOD33	Box 4	ATTAAT	1443	6	-	Light responsive element
RsPOD33	Box 4	ATTAAT	1650	6	-	Light responsive element
RsPOD33	Box 4	ATTAAT	1716	6	-	Light responsive element
RsPOD33	Box 4	ATTAAT	1804	6	-	Light responsive element
RsPOD33	Box 4	ATTAAT	1927	6	-	Light responsive element
RsPOD33	CGTCA-motif	CGTCA	286	5	-	MeJA-responsiveness
RsPOD33	CGTCA-motif	CGTCA	289	5	+	MeJA-responsiveness
RsPOD33	CGTCA-motif	CGTCA	1167	5	-	MeJA-responsiveness
RsPOD33	GT1-motif	GGTTAAT	1239	7	+	Light responsive element
RsPOD33	LTR	CCGAAA	822	6	-	Low-temperature responsiveness
RsPOD33	MRE	AACCTAA	604	7	+	Light responsive element
RsPOD33	TGACG-motif	TGACG	286	5	+	MeJA-responsiveness
RsPOD33	TGACG-motif	TGACG	289	5	-	MeJA-responsiveness
RsPOD33	TGACG-motif	TGACG	1167	5	+	MeJA-responsiveness
RsPOD34	ABRE	ACGTG	412	5	-	(ABA) Abscisic acid responsiveness
RsPOD34	ABRE	ACGTG	513	5	+	(ABA) Abscisic acid responsiveness
RsPOD34	ABRE	AACCCGG	739	7	-	(ABA) Abscisic acid responsiveness
RsPOD34	ARE	AAACCA	683	6	+	Anaerobic induction
RsPOD34	ARE	AAACCA	800	6	-	Anaerobic induction
RsPOD34	Box 4	ATTAAT	159	6	+	Light responsive element
RsPOD34	Box 4	ATTAAT	306	6	+	Light responsive element
RsPOD34	CGTCA-motif	CGTCA	1026	5	+	MeJA-responsiveness
RsPOD34	CGTCA-motif	CGTCA	1285	5	+	MeJA-responsiveness
RsPOD34	G-box	CACGTT	412	6	+	Light responsive element
RsPOD34	G-box	CACGTT	512	6	-	Light responsive element
RsPOD34	GCN4_motif	TGAGTCA	386	7	+	Endosperm expression
RsPOD34	LTR	CCGAAA	803	6	-	Low-temperature responsiveness
RsPOD34	TGACG-motif	TGACG	1026	5	-	MeJA-responsiveness
RsPOD34	TGACG-motif	TGACG	1285	5	-	MeJA-responsiveness
RsPOD34	WUN-motif	AAATTACT	923	8	+	Wound responsiveness
RsPOD34	WUN-motif	AAATTACT	1182	8	+	Wound responsiveness
RsPOD35	ABRE	ACGTG	1677	5	+	(ABA) Abscisic acid responsiveness
RsPOD35	ARE	AAACCA	122	6	+	Anaerobic induction
RsPOD35	ARE	AAACCA	447	6	+	Anaerobic induction
RsPOD35	ARE	AAACCA	1714	6	-	Anaerobic induction
RsPOD35	Box 4	ATTAAT	743	6	+	Light responsive element
RsPOD35	Box 4	ATTAAT	747	6	+	Light responsive element
RsPOD35	Box 4	ATTAAT	907	6	+	Light responsive element
RsPOD35	Box 4	ATTAAT	1042	6	-	Light responsive element
RsPOD35	Box 4	ATTAAT	1594	6	-	Light responsive element
RsPOD35	CGTCA-motif	CGTCA	93	5	+	MeJA-responsiveness
RsPOD35	CGTCA-motif	CGTCA	343	5	-	MeJA-responsiveness
RsPOD35	CGTCA-motif	CGTCA	389	5	+	MeJA-responsiveness
RsPOD35	CGTCA-motif	CGTCA	837	5	-	MeJA-responsiveness
RsPOD35	CGTCA-motif	CGTCA	1115	5	+	MeJA-responsiveness
RsPOD35	circadian	CAAAGATATC	451	9	+	Circadian control
RsPOD35	circadian	CAAAGATATC	1468	9	-	Circadian control
RsPOD35	G-box	TAAACGTG	1674	8	+	Light responsive element
RsPOD35	G-box	CACGTT	1676	6	-	Light responsive element
RsPOD35	GT1-motif	GGTTAA	1443	6	-	Light responsive element
RsPOD35	MRE	AACCTAA	1445	7	+	Light responsive element
RsPOD35	MRE	AACCTAA	1769	7	-	Light responsive element
RsPOD35	P-box	CCTTTTG	1976	7	-	(GA) Gibberellin responsiveness
RsPOD35	Sp1	GGGCGG	570	6	+	Light responsive element
RsPOD35	TC-rich repeats	GTTTTCTTAC	400	9	-	Defense and stress responsiveness
RsPOD35	TGACG-motif	TGACG	93	5	-	MeJA-responsiveness
RsPOD35	TGACG-motif	TGACG	343	5	+	MeJA-responsiveness
RsPOD35	TGACG-motif	TGACG	389	5	-	MeJA-responsiveness
RsPOD35	TGACG-motif	TGACG	837	5	+	MeJA-responsiveness
RsPOD35	TGACG-motif	TGACG	1115	5	-	MeJA-responsiveness
RsPOD35	TGA-element	AACGAC	281	6	-	(IAA) Auxin responsiveness
RsPOD36	ABRE	ACGTG	887	5	-	(ABA) Abscisic acid responsiveness
RsPOD36	ABRE	CACGTG	1196	6	-	(ABA) Abscisic acid responsiveness
RsPOD36	ABRE	ACGTG	1197	5	+	(ABA) Abscisic acid responsiveness
RsPOD36	ABRE	CACGTG	1221	6	-	(ABA) Abscisic acid responsiveness
RsPOD36	ABRE	ACGTG	1222	5	+	(ABA) Abscisic acid responsiveness
RsPOD36	ABRE	ACGTG	1732	5	-	(ABA) Abscisic acid responsiveness
RsPOD36	ABRE	ACGTG	1955	5	+	(ABA) Abscisic acid responsiveness
RsPOD36	ARE	AAACCA	303	6	-	Anaerobic induction
RsPOD36	Box 4	ATTAAT	999	6	-	Light responsive element
RsPOD36	Box 4	ATTAAT	1050	6	-	Light responsive element
RsPOD36	Box 4	ATTAAT	1162	6	-	Light responsive element
RsPOD36	Box 4	ATTAAT	1321	6	-	Light responsive element
RsPOD36	GARE-motif	TCTGTTG	1495	7	-	(GA) Gibberellin responsiveness
RsPOD36	G-box	TAACACGTAG	884	9	+	Light responsive element
RsPOD36	G-box	TACGTG	887	6	-	Light responsive element
RsPOD36	G-box	CACGTG	1196	6	-	Light responsive element
RsPOD36	G-box	CACGTG	1196	6	-	Light responsive element
RsPOD36	G-box	CACGTG	1221	6	-	Light responsive element
RsPOD36	G-box	CACGTG	1221	6	-	Light responsive element
RsPOD36	G-box	CACGTT	1732	6	+	Light responsive element
RsPOD36	G-box	CACGTC	1954	6	-	Light responsive element
RsPOD36	GT1-motif	GGTTAAT	972	7	+	Light responsive element
RsPOD36	LTR	CCGAAA	1423	6	+	Low-temperature responsiveness
RsPOD36	MRE	AACCTAA	1114	7	+	Light responsive element
RsPOD36	MRE	AACCTAA	1256	7	-	Light responsive element
RsPOD36	TCA-element	CCATCTTTTT	983	9	-	(SA) Salicylic acid responsiveness
RsPOD36	TC-rich repeats	GTTTTCTTAC	1710	9	+	Defense and stress responsiveness
RsPOD36	TGA-element	AACGAC	1251	6	-	(IAA) Auxin responsiveness
RsPOD36	WUN-motif	AAATTACTA	1407	9	-	Wound responsiveness
RsPOD36	WUN-motif	AAATTACT	1408	8	-	Wound responsiveness
RsPOD37	ABRE	ACGTG	1907	5	-	(ABA) Abscisic acid responsiveness
RsPOD37	ARE	AAACCA	842	6	-	Anaerobic induction
RsPOD37	ARE	AAACCA	870	6	-	Anaerobic induction
RsPOD37	ARE	AAACCA	1508	6	-	Anaerobic induction
RsPOD37	Box 4	ATTAAT	739	6	+	Light responsive element
RsPOD37	Box 4	ATTAAT	970	6	+	Light responsive element
RsPOD37	Box 4	ATTAAT	1091	6	-	Light responsive element
RsPOD37	Box 4	ATTAAT	1433	6	-	Light responsive element
RsPOD37	Box 4	ATTAAT	1683	6	-	Light responsive element
RsPOD37	Box 4	ATTAAT	1880	6	-	Light responsive element
RsPOD37	GARE-motif	TCTGTTG	802	7	-	(GA) Gibberellin responsiveness
RsPOD37	G-box	CACGAC	1799	6	+	Light responsive element
RsPOD37	G-box	CACGTC	1907	6	+	Light responsive element
RsPOD37	GT1-motif	GGTTAA	1148	6	-	Light responsive element
RsPOD37	GT1-motif	GGTTAA	1195	6	-	Light responsive element
RsPOD37	I-box	cCATATCCAAT	1038	10	-	Light responsive element
RsPOD37	I-box	gGATAAGGTG	1665	9	-	Light responsive element
RsPOD37	MBS	CAACTG	1504	6	+	Drought inducibility
RsPOD37	TCT-motif	TCTTAC	1956	6	+	Light responsive element
RsPOD38	ABRE	ACGTG	565	5	+	(ABA) Abscisic acid responsiveness
RsPOD38	ABRE	GCAACGTGTC	733	9	-	(ABA) Abscisic acid responsiveness
RsPOD38	ABRE	ACGTG	892	5	-	(ABA) Abscisic acid responsiveness
RsPOD38	ABRE	TACGGTC	1274	7	+	(ABA) Abscisic acid responsiveness
RsPOD38	AE-box	AGAAACTT	1854	8	+	(IAA) Auxin responsiveness
RsPOD38	ARE	AAACCA	1396	6	+	Anaerobic induction
RsPOD38	Box 4	ATTAAT	641	6	+	Light responsive element
RsPOD38	Box 4	ATTAAT	1537	6	-	Light responsive element
RsPOD38	CGTCA-motif	CGTCA	450	5	-	MeJA-responsiveness
RsPOD38	CGTCA-motif	CGTCA	453	5	+	MeJA-responsiveness
RsPOD38	GARE-motif	TCTGTTG	937	7	-	(GA) Gibberellin responsiveness
RsPOD38	G-box	CACGAC	294	6	+	Light responsive element
RsPOD38	G-box	CACGTT	564	6	-	Light responsive element
RsPOD38	G-box	TACGTG	892	6	-	Light responsive element
RsPOD38	G-box	TAACACGTAG	1903	9	-	Light responsive element
RsPOD38	GCN4_motif	TGAGTCA	182	7	-	Endosperm expression
RsPOD38	GT1-motif	GGTTAA	280	6	-	Light responsive element
RsPOD38	GT1-motif	GGTTAA	674	6	-	Light responsive element
RsPOD38	I-box	AGATAAGG	1698	8	+	Light responsive element
RsPOD38	MRE	AACCTAA	269	7	+	Light responsive element
RsPOD38	Sp1	GGGCGG	1268	6	+	Light responsive element
RsPOD38	TC-rich repeats	GTTTTCTTAC	40	9	-	Defense and stress responsiveness
RsPOD38	TC-rich repeats	GTTTTCTTAC	377	9	-	Defense and stress responsiveness
RsPOD38	TC-rich repeats	GTTTTCTTAC	1918	9	-	Defense and stress responsiveness
RsPOD38	TCT-motif	TCTTAC	40	6	-	Light responsive element
RsPOD38	TCT-motif	TCTTAC	377	6	-	Light responsive element
RsPOD38	TCT-motif	TCTTAC	525	6	-	Light responsive element
RsPOD38	TCT-motif	TCTTAC	695	6	-	Light responsive element
RsPOD38	TCT-motif	TCTTAC	1384	6	+	Light responsive element
RsPOD38	TGACG-motif	TGACG	450	5	+	MeJA-responsiveness
RsPOD38	TGACG-motif	TGACG	453	5	-	MeJA-responsiveness
RsPOD39	ABRE	ACGTG	820	5	-	(ABA) Abscisic acid responsiveness
RsPOD39	AE-box	AGAAACTT	649	8	-	(IAA) Auxin responsiveness
RsPOD39	ARE	AAACCA	813	6	-	Anaerobic induction
RsPOD39	ATCT-motif	AATCTAATCC	351	9	+	Light responsive element
RsPOD39	Box 4	ATTAAT	461	6	+	Light responsive element
RsPOD39	Box 4	ATTAAT	559	6	+	Light responsive element
RsPOD39	Box 4	ATTAAT	792	6	+	Light responsive element
RsPOD39	Box 4	ATTAAT	866	6	+	Light responsive element
RsPOD39	Box 4	ATTAAT	959	6	+	Light responsive element
RsPOD39	Box 4	ATTAAT	1177	6	-	Light responsive element
RsPOD39	Box 4	ATTAAT	1475	6	-	Light responsive element
RsPOD39	Box 4	ATTAAT	1558	6	-	Light responsive element
RsPOD39	Box 4	ATTAAT	1623	6	-	Light responsive element
RsPOD39	Box 4	ATTAAT	1796	6	-	Light responsive element
RsPOD39	Box 4	ATTAAT	1857	6	-	Light responsive element
RsPOD39	CAT-box	GCCACT	1831	6	+	Meristem expression
RsPOD39	G-box	CACGAC	186	6	+	Light responsive element
RsPOD39	G-box	TACGTG	820	6	-	Light responsive element
RsPOD39	MBS	CAACTG	628	6	+	Drought inducibility
RsPOD39	P-box	CCTTTTG	195	7	-	(GA) Gibberellin responsiveness
RsPOD40	ABRE	ACGTG	291	5	+	(ABA) Abscisic acid responsiveness
RsPOD40	ABRE	ACGTG	1110	5	-	(ABA) Abscisic acid responsiveness
RsPOD40	ACE	CTAACGTATT	788	9	+	Light responsive element
RsPOD40	AE-box	AGAAACAA	385	8	-	(IAA) Auxin responsiveness
RsPOD40	ARE	AAACCA	246	6	-	Anaerobic induction
RsPOD40	ARE	AAACCA	368	6	+	Anaerobic induction
RsPOD40	Box 4	ATTAAT	1711	6	-	Light responsive element
RsPOD40	CGTCA-motif	CGTCA	1568	5	+	MeJA-responsiveness
RsPOD40	CGTCA-motif	CGTCA	1777	5	+	MeJA-responsiveness
RsPOD40	G-box	CACGTT	290	6	-	Light responsive element
RsPOD40	G-box	TAACACGTAG	1107	9	+	Light responsive element
RsPOD40	G-box	CACGTT	1110	6	+	Light responsive element
RsPOD40	GT1-motif	GGTTAA	89	6	+	Light responsive element
RsPOD40	GT1-motif	GGTTAA	220	6	-	Light responsive element
RsPOD40	GT1-motif	GGTTAA	803	6	+	Light responsive element
RsPOD40	GT1-motif	GGTTAA	805	6	-	Light responsive element
RsPOD40	MRE	AACCTAA	800	7	-	Light responsive element
RsPOD40	TC-rich repeats	ATTCTCTAAC	529	9	+	Defense and stress responsiveness
RsPOD40	TC-rich repeats	GTTTTCTTAC	1173	9	+	Defense and stress responsiveness
RsPOD40	TCT-motif	TCTTAC	1177	6	+	Light responsive element
RsPOD40	TCT-motif	TCTTAC	1700	6	+	Light responsive element
RsPOD40	TGACG-motif	TGACG	1568	5	-	MeJA-responsiveness
RsPOD40	TGACG-motif	TGACG	1777	5	-	MeJA-responsiveness
RsPOD40	TGA-element	AACGAC	1462	6	-	(IAA) Auxin responsiveness
RsPOD40	WUN-motif	AAATTTCTT	628	9	+	Wound responsiveness
RsPOD41	ABRE	ACGTG	1363	5	-	(ABA) Abscisic acid responsiveness
RsPOD41	ARE	AAACCA	1131	6	+	Anaerobic induction
RsPOD41	ARE	AAACCA	1973	6	+	Anaerobic induction
RsPOD41	Box 4	ATTAAT	51	6	+	Light responsive element
RsPOD41	Box 4	ATTAAT	930	6	+	Light responsive element
RsPOD41	CGTCA-motif	CGTCA	1287	5	-	MeJA-responsiveness
RsPOD41	circadian	CAAAGATATC	751	9	+	Circadian control
RsPOD41	G-box	CACGTT	1363	6	+	Light responsive element
RsPOD41	MBS	CAACTG	1072	6	-	Drought inducibility
RsPOD41	P-box	CCTTTTG	92	7	-	(GA) Gibberellin responsiveness
RsPOD41	TC-rich repeats	GTTTTCTTAC	1312	9	+	Defense and stress responsiveness
RsPOD41	TCT-motif	TCTTAC	1316	6	+	Light responsive element
RsPOD41	TGACG-motif	TGACG	1287	5	+	MeJA-responsiveness
RsPOD41	TGA-element	AACGAC	1546	6	-	(IAA) Auxin responsiveness
RsPOD42	ABRE	ACGTG	1722	5	-	(ABA) Abscisic acid responsiveness
RsPOD42	ARE	AAACCA	689	6	-	Anaerobic induction
RsPOD42	Box 4	ATTAAT	243	6	+	Light responsive element
RsPOD42	Box 4	ATTAAT	1668	6	-	Light responsive element
RsPOD42	Box 4	ATTAAT	1802	6	-	Light responsive element
RsPOD42	DRE core	GCCGAC	1374	6	-	Drought inducibility
RsPOD42	G-box	CACGTT	1722	6	+	Light responsive element
RsPOD42	LTR	CCGAAA	250	6	-	Low-temperature responsiveness
RsPOD42	MBS	CAACTG	13	6	-	Drought inducibility
RsPOD42	MBS	CAACTG	682	6	-	Drought inducibility
RsPOD42	MRE	AACCTAA	168	7	-	Light responsive element
RsPOD42	P-box	CCTTTTG	1135	7	-	(GA) Gibberellin responsiveness
RsPOD42	TC-rich repeats	ATTCTCTAAC	509	9	-	Defense and stress responsiveness
RsPOD42	TC-rich repeats	GTTTTCTTAC	1163	9	+	Defense and stress responsiveness
RsPOD42	TCT-motif	TCTTAC	748	6	-	Light responsive element
RsPOD42	WUN-motif	AAATTACT	1847	8	-	Wound responsiveness
RsPOD43	ABRE	CACGTG	49	6	+	(ABA) Abscisic acid responsiveness
RsPOD43	ABRE	ACGTG	50	5	+	(ABA) Abscisic acid responsiveness
RsPOD43	ABRE	ACGTG	1588	5	-	(ABA) Abscisic acid responsiveness
RsPOD43	ABRE	ACGTG	1748	5	-	(ABA) Abscisic acid responsiveness
RsPOD43	AE-box	AGAAACTT	307	8	+	(IAA) Auxin responsiveness
RsPOD43	ARE	AAACCA	392	6	+	Anaerobic induction
RsPOD43	ARE	AAACCA	823	6	+	Anaerobic induction
RsPOD43	ARE	AAACCA	913	6	-	Anaerobic induction
RsPOD43	ARE	AAACCA	1657	6	+	Anaerobic induction
RsPOD43	ARE	AAACCA	1693	6	-	Anaerobic induction
RsPOD43	ATCT-motif	AATCTAATCC	1779	10	+	Light responsive element
RsPOD43	Box 4	ATTAAT	188	6	+	Light responsive element
RsPOD43	Box 4	ATTAAT	833	6	+	Light responsive element
RsPOD43	CAT-box	GCCACT	1803	6	-	Meristem expression
RsPOD43	CGTCA-motif	CGTCA	80	5	+	MeJA-responsiveness
RsPOD43	CGTCA-motif	CGTCA	930	5	-	MeJA-responsiveness
RsPOD43	CGTCA-motif	CGTCA	1706	5	-	MeJA-responsiveness
RsPOD43	GA-motif	ATAGATAA	702	8	+	(GA) Gibberellin responsiveness
RsPOD43	G-box	CACGTG	49	6	+	Light responsive element
RsPOD43	G-box	CACGTG	49	6	+	Light responsive element
RsPOD43	G-box	CACGTT	1588	6	+	Light responsive element
RsPOD43	G-box	TACGTG	1748	6	-	Light responsive element
RsPOD43	GT1-motif	GGTTAAT	175	7	+	Light responsive element
RsPOD43	MRE	AACCTAA	659	7	+	Light responsive element
RsPOD43	MRE	AACCTAA	749	7	+	Light responsive element
RsPOD43	MRE	AACCTAA	1079	7	+	Light responsive element
RsPOD43	P-box	CCTTTTG	1842	7	-	(GA) Gibberellin responsiveness
RsPOD43	TCA-element	CCATCTTTTT	1381	9	-	(SA) Salicylic acid responsiveness
RsPOD43	TC-rich repeats	GTTTTCTTAC	329	9	+	Defense and stress responsiveness
RsPOD43	TGACG-motif	TGACG	80	5	-	MeJA-responsiveness
RsPOD43	TGACG-motif	TGACG	930	5	+	MeJA-responsiveness
RsPOD43	TGACG-motif	TGACG	1706	5	+	MeJA-responsiveness
RsPOD44	ABRE	ACGTG	344	5	+	(ABA) Abscisic acid responsiveness
RsPOD44	ABRE	CACGTG	1559	6	-	(ABA) Abscisic acid responsiveness
RsPOD44	ABRE	ACGTG	1560	5	+	(ABA) Abscisic acid responsiveness
RsPOD44	AE-box	AGAAACTT	122	8	+	(IAA) Auxin responsiveness
RsPOD44	ARE	AAACCA	11	6	-	Anaerobic induction
RsPOD44	ARE	AAACCA	759	6	-	Anaerobic induction
RsPOD44	AuxRR-core	GGTCCAT	650	7	-	(IAA) Auxin responsiveness
RsPOD44	Box 4	ATTAAT	957	6	+	Light responsive element
RsPOD44	Box 4	ATTAAT	1486	6	-	Light responsive element
RsPOD44	CAT-box	GCCACT	68	6	-	Meristem expression
RsPOD44	CAT-box	GCCACT	612	6	-	Meristem expression
RsPOD44	CGTCA-motif	CGTCA	342	5	-	MeJA-responsiveness
RsPOD44	circadian	CAAAGATATC	96	9	+	Circadian control
RsPOD44	G-box	CACGTC	343	6	-	Light responsive element
RsPOD44	G-box	CACGTG	1559	6	-	Light responsive element
RsPOD44	G-box	CACGTG	1559	6	-	Light responsive element
RsPOD44	GCN4_motif	TGAGTCA	353	7	-	Endosperm expression
RsPOD44	LAMP-element	CTTTATCA	1563	8	-	(ABA) Abscisic acid responsiveness
RsPOD44	MRE	AACCTAA	1369	7	-	Light responsive element
RsPOD44	MRE	AACCTAA	1964	7	+	Light responsive element
RsPOD44	TGACG-motif	TGACG	342	5	+	MeJA-responsiveness
RsPOD44	TGA-element	AACGAC	908	6	+	(IAA) Auxin responsiveness
RsPOD45	ABRE	CACGTG	1274	6	-	(ABA) Abscisic acid responsiveness
RsPOD45	ABRE	ACGTG	1275	5	+	(ABA) Abscisic acid responsiveness
RsPOD45	AE-box	AGAAACAA	841	8	+	(IAA) Auxin responsiveness
RsPOD45	ARE	AAACCA	1766	6	+	Anaerobic induction
RsPOD45	circadian	CAAAGATATC	126	9	+	Circadian control
RsPOD45	GARE-motif	TCTGTTG	108	7	+	(GA) Gibberellin responsiveness
RsPOD45	G-box	CACGTG	1274	6	-	Light responsive element
RsPOD45	GCN4_motif	TGAGTCA	162	7	+	Endosperm expression
RsPOD45	GT1-motif	GGTTAAT	1779	7	+	Light responsive element
RsPOD45	MBS	CAACTG	669	6	-	Drought inducibility
RsPOD45	TCA-element	CCATCTTTTT	258	9	+	(SA) Salicylic acid responsiveness
RsPOD45	TC-rich repeats	GTTTTCTTAC	250	9	-	Defense and stress responsiveness
RsPOD45	TC-rich repeats	GTTTTCTTAC	1581	9	+	Defense and stress responsiveness
RsPOD45	TCT-motif	TCTTAC	1884	6	+	Light responsive element
RsPOD45	TGA-element	AACGAC	385	6	-	(IAA) Auxin responsiveness
RsPOD45	TGA-element	AACGAC	1697	6	-	(IAA) Auxin responsiveness
RsPOD45	WUN-motif	AAATTACT	1523	8	+	Wound responsiveness
RsPOD46	ABRE	ACGTG	1681	5	+	(ABA) Abscisic acid responsiveness
RsPOD46	AE-box	AGAAACAA	960	8	-	(IAA) Auxin responsiveness
RsPOD46	AE-box	AGAAACAA	1291	8	+	(IAA) Auxin responsiveness
RsPOD46	ARE	AAACCA	49	6	-	Anaerobic induction
RsPOD46	Box 4	ATTAAT	1010	6	-	Light responsive element
RsPOD46	Box 4	ATTAAT	1208	6	-	Light responsive element
RsPOD46	Box 4	ATTAAT	1506	6	-	Light responsive element
RsPOD46	CAT-box	GCCACT	607	6	-	Meristem expression
RsPOD46	CAT-box	GCCACT	1020	6	-	Meristem expression
RsPOD46	CAT-box	GCCACT	1685	6	+	Meristem expression
RsPOD46	CGTCA-motif	CGTCA	77	5	-	MeJA-responsiveness
RsPOD46	CGTCA-motif	CGTCA	855	5	+	MeJA-responsiveness
RsPOD46	GA-motif	ATAGATAA	433	8	+	(GA) Gibberellin responsiveness
RsPOD46	G-box	CACGTT	1680	6	-	Light responsive element
RsPOD46	GCN4_motif	TGAGTCA	1669	7	+	Endosperm expression
RsPOD46	I-box	AGATAAGG	1040	8	-	Light responsive element
RsPOD46	LTR	CCGAAA	2	6	+	Low-temperature responsiveness
RsPOD46	MRE	AACCTAA	490	7	+	Light responsive element
RsPOD46	Sp1	GGGCGG	1034	6	-	Light responsive element
RsPOD46	Sp1	GGGCGG	1153	6	-	Light responsive element
RsPOD46	TATC-box	TATCCCA	1224	7	+	(GA) Gibberellin responsiveness
RsPOD46	TATC-box	TATCCCA	1788	7	+	(GA) Gibberellin responsiveness
RsPOD46	TCT-motif	TCTTAC	1045	6	+	Light responsive element
RsPOD46	TCT-motif	TCTTAC	1548	6	+	Light responsive element
RsPOD46	TCT-motif	TCTTAC	1604	6	-	Light responsive element
RsPOD46	TGACG-motif	TGACG	77	5	+	MeJA-responsiveness
RsPOD46	TGACG-motif	TGACG	855	5	-	MeJA-responsiveness
RsPOD47	ABRE	ACGTG	112	5	+	(ABA) Abscisic acid responsiveness
RsPOD47	ACE	CTAACGTATT	1196	9	+	Light responsive element
RsPOD47	ARE	AAACCA	1131	6	-	Anaerobic induction
RsPOD47	ARE	AAACCA	1971	6	+	Anaerobic induction
RsPOD47	Box 4	ATTAAT	729	6	+	Light responsive element
RsPOD47	Box 4	ATTAAT	843	6	+	Light responsive element
RsPOD47	CAT-box	GCCACT	82	6	-	Meristem expression
RsPOD47	CAT-box	GCCACT	1206	6	+	Meristem expression
RsPOD47	GARE-motif	TCTGTTG	1126	7	+	(GA) Gibberellin responsiveness
RsPOD47	G-box	CACGTT	111	6	-	Light responsive element
RsPOD47	GT1-motif	GGTTAA	937	6	-	Light responsive element
RsPOD47	I-box	gGATAAGGTG	1768	9	-	Light responsive element
RsPOD47	MBS	CAACTG	658	6	+	Drought inducibility
RsPOD47	TCA-element	TCAGAAGAGG	392	9	-	(SA) Salicylic acid responsiveness
RsPOD47	TCT-motif	TCTTAC	1509	6	-	Light responsive element
RsPOD47	TCT-motif	TCTTAC	1609	6	-	Light responsive element
RsPOD47	TCT-motif	TCTTAC	1938	6	+	Light responsive element
RsPOD47	WUN-motif	AAATTACT	1552	8	-	Wound responsiveness
RsPOD47	WUN-motif	AAATTACTA	1748	9	+	Wound responsiveness
RsPOD47	WUN-motif	AAATTACT	1931	8	+	Wound responsiveness
RsPOD48	ABRE	ACGTG	1388	5	+	(ABA) Abscisic acid responsiveness
RsPOD48	ABRE	ACGTG	1874	5	-	(ABA) Abscisic acid responsiveness
RsPOD48	ARE	AAACCA	31	6	+	Anaerobic induction
RsPOD48	ARE	AAACCA	1838	6	+	Anaerobic induction
RsPOD48	Box 4	ATTAAT	596	6	+	Light responsive element
RsPOD48	Box 4	ATTAAT	923	6	+	Light responsive element
RsPOD48	Box 4	ATTAAT	927	6	+	Light responsive element
RsPOD48	CGTCA-motif	CGTCA	1131	5	-	MeJA-responsiveness
RsPOD48	CGTCA-motif	CGTCA	1769	5	-	MeJA-responsiveness
RsPOD48	CGTCA-motif	CGTCA	1901	5	+	MeJA-responsiveness
RsPOD48	G-box	TACGTG	1387	6	+	Light responsive element
RsPOD48	G-box	CACGTC	1874	6	+	Light responsive element
RsPOD48	GT1-motif	GGTTAA	737	6	+	Light responsive element
RsPOD48	GT1-motif	GGTTAA	1447	6	+	Light responsive element
RsPOD48	MBS	CAACTG	1845	6	-	Drought inducibility
RsPOD48	TATC-box	TATCCCA	415	7	+	(GA) Gibberellin responsiveness
RsPOD48	TGACG-motif	TGACG	1131	5	+	MeJA-responsiveness
RsPOD48	TGACG-motif	TGACG	1769	5	+	MeJA-responsiveness
RsPOD48	TGACG-motif	TGACG	1901	5	-	MeJA-responsiveness
RsPOD48	TGA-element	AACGAC	1877	6	-	(IAA) Auxin responsiveness
RsPOD48	WUN-motif	AAATTACT	493	8	+	Wound responsiveness
RsPOD49	ABRE	ACGTG	1438	5	-	(ABA) Abscisic acid responsiveness
RsPOD49	ABRE	ACGTG	1744	5	+	(ABA) Abscisic acid responsiveness
RsPOD49	ABRE	ACGTG	1860	5	-	(ABA) Abscisic acid responsiveness
RsPOD49	ARE	AAACCA	74	6	+	Anaerobic induction
RsPOD49	CAT-box	GCCACT	1263	6	+	Meristem expression
RsPOD49	CGTCA-motif	CGTCA	156	5	+	MeJA-responsiveness
RsPOD49	CGTCA-motif	CGTCA	1007	5	+	MeJA-responsiveness
RsPOD49	DRE core	GCCGAC	987	6	-	Drought inducibility
RsPOD49	DRE core	GCCGAC	1599	6	-	Drought inducibility
RsPOD49	G-box	CACGAC	1246	6	+	Light responsive element
RsPOD49	G-box	CACGTT	1438	6	+	Light responsive element
RsPOD49	G-box	CACGTC	1743	6	-	Light responsive element
RsPOD49	G-box	CACGTC	1860	6	+	Light responsive element
RsPOD49	LTR	CCGAAA	830	6	-	Low-temperature responsiveness
RsPOD49	LTR	CCGAAA	1670	6	-	Low-temperature responsiveness
RsPOD49	TC-rich repeats	GTTTTCTTAC	508	9	+	Defense and stress responsiveness
RsPOD49	TCT-motif	TCTTAC	512	6	+	Light responsive element
RsPOD49	TGACG-motif	TGACG	156	5	-	MeJA-responsiveness
RsPOD49	TGACG-motif	TGACG	1007	5	-	MeJA-responsiveness
RsPOD49	TGA-element	AACGAC	783	6	-	(IAA) Auxin responsiveness
RsPOD49	WUN-motif	AAATTTCCT	5	9	-	Wound responsiveness
RsPOD50	ABRE	ACGTG	6	5	+	(ABA) Abscisic acid responsiveness
RsPOD50	ABRE	ACGTG	30	5	+	(ABA) Abscisic acid responsiveness
RsPOD50	ABRE	ACGTG	69	5	+	(ABA) Abscisic acid responsiveness
RsPOD50	ABRE	ACGTG	487	5	+	(ABA) Abscisic acid responsiveness
RsPOD50	ABRE	ACGTG	1553	5	-	(ABA) Abscisic acid responsiveness
RsPOD50	ABRE	ACGTG	1666	5	+	(ABA) Abscisic acid responsiveness
RsPOD50	ABRE	ACGTG	1695	5	-	(ABA) Abscisic acid responsiveness
RsPOD50	ABRE	CACGTG	1791	6	-	(ABA) Abscisic acid responsiveness
RsPOD50	ABRE	ACGTG	1792	5	+	(ABA) Abscisic acid responsiveness
RsPOD50	ABRE	ACGTG	1798	5	+	(ABA) Abscisic acid responsiveness
RsPOD50	AE-box	AGAAACAA	1640	8	+	(IAA) Auxin responsiveness
RsPOD50	ARE	AAACCA	998	6	-	Anaerobic induction
RsPOD50	ARE	AAACCA	1065	6	+	Anaerobic induction
RsPOD50	AuxRR-core	GGTCCAT	655	7	-	(IAA) Auxin responsiveness
RsPOD50	Box 4	ATTAAT	259	6	+	Light responsive element
RsPOD50	Box 4	ATTAAT	358	6	+	Light responsive element
RsPOD50	Box 4	ATTAAT	1103	6	-	Light responsive element
RsPOD50	Box 4	ATTAAT	1196	6	-	Light responsive element
RsPOD50	Box 4	ATTAAT	1386	6	-	Light responsive element
RsPOD50	CAT-box	GCCACT	1408	6	-	Meristem expression
RsPOD50	CGTCA-motif	CGTCA	1202	5	-	MeJA-responsiveness
RsPOD50	DRE core	GCCGAC	1372	6	+	Drought inducibility
RsPOD50	G-box	CACGTT	5	6	-	Light responsive element
RsPOD50	G-box	CACGTT	29	6	-	Light responsive element
RsPOD50	G-box	TACGTG	68	6	+	Light responsive element
RsPOD50	G-box	CACGTT	486	6	-	Light responsive element
RsPOD50	G-box	CACGTT	1553	6	+	Light responsive element
RsPOD50	G-box	CACGTT	1665	6	-	Light responsive element
RsPOD50	G-box	CACGTT	1695	6	+	Light responsive element
RsPOD50	G-box	GCCACGTGGA	1789	9	+	Light responsive element
RsPOD50	G-box	CACGTG	1791	6	-	Light responsive element
RsPOD50	G-box	CACGTG	1791	6	-	Light responsive element
RsPOD50	G-box	CACGTC	1797	6	-	Light responsive element
RsPOD50	MBS	CAACTG	795	6	+	Drought inducibility
RsPOD50	P-box	CCTTTTG	339	7	-	(GA) Gibberellin responsiveness
RsPOD50	TGACG-motif	TGACG	1202	5	+	MeJA-responsiveness
RsPOD50	TGA-element	AACGAC	1531	6	-	(IAA) Auxin responsiveness
RsPOD50	WUN-motif	AAATTACTA	249	9	+	Wound responsiveness
RsPOD50	WUN-motif	AAATTACT	915	8	+	Wound responsiveness
RsPOD51	ABRE	GACACGTACGT	1222	10	+	(ABA) Abscisic acid responsiveness
RsPOD51	ACE	CTAACGTATT	17	9	-	Light responsive element
RsPOD51	AE-box	AGAAACAA	1952	8	+	(IAA) Auxin responsiveness
RsPOD51	ARE	AAACCA	1592	6	-	Anaerobic induction
RsPOD51	Box 4	ATTAAT	1023	6	-	Light responsive element
RsPOD51	CGTCA-motif	CGTCA	1384	5	-	MeJA-responsiveness
RsPOD51	circadian	CAAAGATATC	819	9	-	Circadian control
RsPOD51	DRE core	GCCGAC	286	6	+	Drought inducibility
RsPOD51	GARE-motif	TCTGTTG	372	7	+	(GA) Gibberellin responsiveness
RsPOD51	LTR	CCGAAA	699	6	-	Low-temperature responsiveness
RsPOD51	TATC-box	TATCCCA	1666	7	-	(GA) Gibberellin responsiveness
RsPOD51	TCA-element	TCAGAAGAGG	773	9	+	(SA) Salicylic acid responsiveness
RsPOD51	TCA-element	CCATCTTTTT	1087	9	+	(SA) Salicylic acid responsiveness
RsPOD51	TC-rich repeats	ATTCTCTAAC	676	9	+	Defense and stress responsiveness
RsPOD51	TCT-motif	TCTTAC	1865	6	+	Light responsive element
RsPOD51	TGACG-motif	TGACG	1384	5	+	MeJA-responsiveness
RsPOD52	ABRE	ACGTG	90	5	+	(ABA) Abscisic acid responsiveness
RsPOD52	ABRE	ACGTG	1372	5	+	(ABA) Abscisic acid responsiveness
RsPOD52	ARE	AAACCA	540	6	-	Anaerobic induction
RsPOD52	ARE	AAACCA	807	6	-	Anaerobic induction
RsPOD52	ARE	AAACCA	919	6	-	Anaerobic induction
RsPOD52	ARE	AAACCA	926	6	+	Anaerobic induction
RsPOD52	ARE	AAACCA	1236	6	+	Anaerobic induction
RsPOD52	ATCT-motif	AATCTAATCC	691	9	-	Light responsive element
RsPOD52	ATCT-motif	AATCTAATCC	1033	9	-	Light responsive element
RsPOD52	Box 4	ATTAAT	116	6	+	Light responsive element
RsPOD52	Box 4	ATTAAT	166	6	+	Light responsive element
RsPOD52	Box 4	ATTAAT	170	6	+	Light responsive element
RsPOD52	Box 4	ATTAAT	730	6	+	Light responsive element
RsPOD52	Box 4	ATTAAT	785	6	+	Light responsive element
RsPOD52	Box 4	ATTAAT	1214	6	-	Light responsive element
RsPOD52	Box 4	ATTAAT	1427	6	-	Light responsive element
RsPOD52	Box 4	ATTAAT	1640	6	-	Light responsive element
RsPOD52	GA-motif	ATAGATAA	1192	8	+	(GA) Gibberellin responsiveness
RsPOD52	G-box	TACGTG	89	6	+	Light responsive element
RsPOD52	G-box	CACGTC	1371	6	-	Light responsive element
RsPOD52	MRE	AACCTAA	1799	7	+	Light responsive element
RsPOD52	TCA-element	CCATCTTTTT	564	9	-	(SA) Salicylic acid responsiveness
RsPOD52	TCA-element	CCATCTTTTT	793	9	-	(SA) Salicylic acid responsiveness
RsPOD52	TC-rich repeats	GTTTTCTTAC	1285	9	-	Defense and stress responsiveness
RsPOD52	TGA-element	AACGAC	996	6	+	(IAA) Auxin responsiveness
RsPOD52	TGA-element	AACGAC	1729	6	-	(IAA) Auxin responsiveness
RsPOD53	ABRE	ACGTG	744	5	+	(ABA) Abscisic acid responsiveness
RsPOD53	ACE	CTAACGTATT	879	9	-	Light responsive element
RsPOD53	ARE	AAACCA	206	6	+	Anaerobic induction
RsPOD53	ARE	AAACCA	1919	6	+	Anaerobic induction
RsPOD53	ARE	AAACCA	1954	6	+	Anaerobic induction
RsPOD53	Box 4	ATTAAT	668	6	+	Light responsive element
RsPOD53	Box 4	ATTAAT	701	6	+	Light responsive element
RsPOD53	Box 4	ATTAAT	1806	6	-	Light responsive element
RsPOD53	Box 4	ATTAAT	1848	6	-	Light responsive element
RsPOD53	CAT-box	GCCACT	223	6	+	Meristem expression
RsPOD53	CAT-box	GCCACT	409	6	-	Meristem expression
RsPOD53	CGTCA-motif	CGTCA	742	5	-	MeJA-responsiveness
RsPOD53	circadian	CAAAGATATC	1566	9	-	Circadian control
RsPOD53	GA-motif	ATAGATAA	1779	8	-	(GA) Gibberellin responsiveness
RsPOD53	GARE-motif	TCTGTTG	1923	7	-	(GA) Gibberellin responsiveness
RsPOD53	G-box	CACGTC	743	6	-	Light responsive element
RsPOD53	GT1-motif	GGTTAA	23	6	+	Light responsive element
RsPOD53	LTR	CCGAAA	60	6	+	Low-temperature responsiveness
RsPOD53	MBS	CAACTG	77	6	-	Drought inducibility
RsPOD53	MBS	CAACTG	319	6	+	Drought inducibility
RsPOD53	TC-rich repeats	GTTTTCTTAC	884	9	-	Defense and stress responsiveness
RsPOD53	TGACG-motif	TGACG	742	5	+	MeJA-responsiveness
RsPOD53	WUN-motif	AAATTACT	303	8	-	Wound responsiveness
RsPOD53	WUN-motif	AAATTACT	826	8	-	Wound responsiveness
RsPOD53	WUN-motif	AAATTACT	1080	8	+	Wound responsiveness
RsPOD54	ABRE	ACGTG	545	5	+	(ABA) Abscisic acid responsiveness
RsPOD54	ARE	AAACCA	397	6	-	Anaerobic induction
RsPOD54	AuxRR-core	GGTCCAT	78	7	+	(IAA) Auxin responsiveness
RsPOD54	Box 4	ATTAAT	310	6	+	Light responsive element
RsPOD54	Box 4	ATTAAT	923	6	+	Light responsive element
RsPOD54	Box 4	ATTAAT	1044	6	-	Light responsive element
RsPOD54	Box 4	ATTAAT	1117	6	-	Light responsive element
RsPOD54	Box 4	ATTAAT	1722	6	-	Light responsive element
RsPOD54	Box 4	ATTAAT	1777	6	-	Light responsive element
RsPOD54	Box 4	ATTAAT	1793	6	-	Light responsive element
RsPOD54	CGTCA-motif	CGTCA	554	5	+	MeJA-responsiveness
RsPOD54	CGTCA-motif	CGTCA	579	5	-	MeJA-responsiveness
RsPOD54	DRE core	GCCGAC	446	6	+	Drought inducibility
RsPOD54	DRE core	GCCGAC	549	6	-	Drought inducibility
RsPOD54	G-box	ACACGTGT	543	8	+	Light responsive element
RsPOD54	G-box	CACGTG	544	6	+	Light responsive element
RsPOD54	Sp1	GGGCGG	377	6	-	Light responsive element
RsPOD54	TCA-element	CCATCTTTTT	1982	9	-	(SA) Salicylic acid responsiveness
RsPOD54	TCT-motif	TCTTAC	1454	6	-	Light responsive element
RsPOD54	TGACG-motif	TGACG	554	5	-	MeJA-responsiveness
RsPOD54	TGACG-motif	TGACG	579	5	+	MeJA-responsiveness
RsPOD54	TGA-element	AACGAC	1664	6	-	(IAA) Auxin responsiveness
RsPOD54	WUN-motif	AAATTACT	1396	8	+	Wound responsiveness
RsPOD55	AE-box	AGAAACAA	1829	8	-	(IAA) Auxin responsiveness
RsPOD55	ARE	AAACCA	1255	6	+	Anaerobic induction
RsPOD55	ATCT-motif	AATCTAATCC	872	9	-	Light responsive element
RsPOD55	Box 4	ATTAAT	953	6	+	Light responsive element
RsPOD55	CGTCA-motif	CGTCA	38	5	-	MeJA-responsiveness
RsPOD55	CGTCA-motif	CGTCA	540	5	+	MeJA-responsiveness
RsPOD55	DRE core	GCCGAC	82	6	+	Drought inducibility
RsPOD55	G-box	CACGAC	616	6	-	Light responsive element
RsPOD55	GT1-motif	GGTTAA	429	6	-	Light responsive element
RsPOD55	GT1-motif	GGTTAA	883	6	+	Light responsive element
RsPOD55	GT1-motif	GGTTAA	885	6	-	Light responsive element
RsPOD55	GT1-motif	GGTTAAT	1722	7	+	Light responsive element
RsPOD55	MBS	CAACTG	1446	6	-	Drought inducibility
RsPOD55	MBS	CAACTG	1545	6	+	Drought inducibility
RsPOD55	MBS	CAACTG	1702	6	-	Drought inducibility
RsPOD55	MRE	AACCTAA	447	7	-	Light responsive element
RsPOD55	MRE	AACCTAA	880	7	-	Light responsive element
RsPOD55	P-box	CCTTTTG	155	7	+	(GA) Gibberellin responsiveness
RsPOD55	P-box	CCTTTTG	661	7	+	(GA) Gibberellin responsiveness
RsPOD55	TATC-box	TATCCCA	266	7	+	(GA) Gibberellin responsiveness
RsPOD55	TCT-motif	TCTTAC	725	6	+	Light responsive element
RsPOD55	TGACG-motif	TGACG	38	5	+	MeJA-responsiveness
RsPOD55	TGACG-motif	TGACG	540	5	-	MeJA-responsiveness
RsPOD55	TGA-element	AACGAC	1461	6	-	(IAA) Auxin responsiveness
RsPOD55	TGA-element	AACGAC	1618	6	+	(IAA) Auxin responsiveness
RsPOD56	ACE	CTAACGTATT	1162	9	+	Light responsive element
RsPOD56	AE-box	AGAAACAA	1356	8	+	(IAA) Auxin responsiveness
RsPOD56	ARE	AAACCA	38	6	-	Anaerobic induction
RsPOD56	ARE	AAACCA	75	6	-	Anaerobic induction
RsPOD56	ARE	AAACCA	262	6	-	Anaerobic induction
RsPOD56	ARE	AAACCA	370	6	-	Anaerobic induction
RsPOD56	ATCT-motif	AATCTAATCC	39	9	-	Light responsive element
RsPOD56	ATCT-motif	AATCTAATCC	861	9	+	Light responsive element
RsPOD56	Box 4	ATTAAT	1520	6	-	Light responsive element
RsPOD56	CGTCA-motif	CGTCA	295	5	-	MeJA-responsiveness
RsPOD56	GA-motif	ATAGATAA	243	8	+	(GA) Gibberellin responsiveness
RsPOD56	GA-motif	ATAGATAA	1025	8	+	(GA) Gibberellin responsiveness
RsPOD56	GT1-motif	GGTTAA	928	6	-	Light responsive element
RsPOD56	LTR	CCGAAA	271	6	+	Low-temperature responsiveness
RsPOD56	LTR	CCGAAA	339	6	-	Low-temperature responsiveness
RsPOD56	LTR	CCGAAA	379	6	+	Low-temperature responsiveness
RsPOD56	LTR	CCGAAA	420	6	-	Low-temperature responsiveness
RsPOD56	LTR	CCGAAA	473	6	-	Low-temperature responsiveness
RsPOD56	MBS	CAACTG	1361	6	+	Drought inducibility
RsPOD56	MRE	AACCTAA	118	7	-	Light responsive element
RsPOD56	MRE	AACCTAA	387	7	-	Light responsive element
RsPOD56	P-box	CCTTTTG	1435	7	-	(GA) Gibberellin responsiveness
RsPOD56	TCT-motif	TCTTAC	1801	6	-	Light responsive element
RsPOD56	TGACG-motif	TGACG	295	5	+	MeJA-responsiveness
RsPOD56	TGA-element	AACGAC	30	6	-	(IAA) Auxin responsiveness
RsPOD57	ABRE	TACGGTC	198	7	-	(ABA) Abscisic acid responsiveness
RsPOD57	ABRE	ACGTG	1450	5	-	(ABA) Abscisic acid responsiveness
RsPOD57	AE-box	AGAAACAA	260	8	+	(IAA) Auxin responsiveness
RsPOD57	AE-box	AGAAACAA	694	8	+	(IAA) Auxin responsiveness
RsPOD57	AE-box	AGAAACAA	818	8	-	(IAA) Auxin responsiveness
RsPOD57	ARE	AAACCA	1256	6	-	Anaerobic induction
RsPOD57	ARE	AAACCA	1328	6	-	Anaerobic induction
RsPOD57	Box 4	ATTAAT	1723	6	-	Light responsive element
RsPOD57	CAT-box	GCCACT	1757	6	-	Meristem expression
RsPOD57	CGTCA-motif	CGTCA	1420	5	-	MeJA-responsiveness
RsPOD57	CGTCA-motif	CGTCA	1592	5	+	MeJA-responsiveness
RsPOD57	GARE-motif	TCTGTTG	1624	7	+	(GA) Gibberellin responsiveness
RsPOD57	G-box	CACGTT	1450	6	+	Light responsive element
RsPOD57	GT1-motif	GGTTAAT	1247	7	+	Light responsive element
RsPOD57	LTR	CCGAAA	1216	6	+	Low-temperature responsiveness
RsPOD57	MBS	CAACTG	184	6	+	Drought inducibility
RsPOD57	P-box	CCTTTTG	1809	7	-	(GA) Gibberellin responsiveness
RsPOD57	TCA-element	CCATCTTTTT	1816	9	-	(SA) Salicylic acid responsiveness
RsPOD57	TC-rich repeats	ATTCTCTAAC	931	9	+	Defense and stress responsiveness
RsPOD57	TGACG-motif	TGACG	1420	5	+	MeJA-responsiveness
RsPOD57	TGACG-motif	TGACG	1592	5	-	MeJA-responsiveness
RsPOD58	ABRE	ACGTG	303	5	-	(ABA) Abscisic acid responsiveness
RsPOD58	ABRE	GACACGTGGC	342	9	-	(ABA) Abscisic acid responsiveness
RsPOD58	ABRE	ACGTG	492	5	-	(ABA) Abscisic acid responsiveness
RsPOD58	ABRE	ACGTG	1212	5	-	(ABA) Abscisic acid responsiveness
RsPOD58	ABRE	CACGTG	1851	6	-	(ABA) Abscisic acid responsiveness
RsPOD58	ABRE	ACGTG	1852	5	+	(ABA) Abscisic acid responsiveness
RsPOD58	AE-box	AGAAACAA	1782	8	-	(IAA) Auxin responsiveness
RsPOD58	ARE	AAACCA	596	6	+	Anaerobic induction
RsPOD58	ARE	AAACCA	1435	6	+	Anaerobic induction
RsPOD58	Box 4	ATTAAT	1064	6	-	Light responsive element
RsPOD58	Box 4	ATTAAT	1277	6	-	Light responsive element
RsPOD58	Box 4	ATTAAT	1792	6	-	Light responsive element
RsPOD58	DRE core	GCCGAC	1676	6	-	Drought inducibility
RsPOD58	G-box	TACGTG	303	6	-	Light responsive element
RsPOD58	G-box	tgACACGTGGCA	341	11	-	Light responsive element
RsPOD58	G-box	CACGTT	492	6	+	Light responsive element
RsPOD58	G-box	TAACACGTAG	1209	9	+	Light responsive element
RsPOD58	G-box	CACGTT	1212	6	+	Light responsive element
RsPOD58	G-box	CACGAC	1360	6	-	Light responsive element
RsPOD58	G-box	GCCACGTGGA	1849	9	+	Light responsive element
RsPOD58	G-box	CACGTG	1851	6	-	Light responsive element
RsPOD58	G-box	CACGTG	1851	6	-	Light responsive element
RsPOD58	GT1-motif	GGTTAA	718	6	+	Light responsive element
RsPOD58	GT1-motif	GGTTAA	999	6	-	Light responsive element
RsPOD58	LTR	CCGAAA	16	6	-	Low-temperature responsiveness
RsPOD58	LTR	CCGAAA	361	6	-	Low-temperature responsiveness
RsPOD58	LTR	CCGAAA	938	6	+	Low-temperature responsiveness
RsPOD58	LTR	CCGAAA	1045	6	+	Low-temperature responsiveness
RsPOD58	Sp1	GGGCGG	975	6	+	Light responsive element
RsPOD58	TCT-motif	TCTTAC	1401	6	+	Light responsive element
RsPOD58	WUN-motif	AAATTACT	1635	8	-	Wound responsiveness
RsPOD58	WUN-motif	ACATTACGG	1704	9	+	Wound responsiveness
RsPOD59	ABRE	ACGTG	949	5	-	(ABA) Abscisic acid responsiveness
RsPOD59	ARE	AAACCA	211	6	-	Anaerobic induction
RsPOD59	Box 4	ATTAAT	938	6	+	Light responsive element
RsPOD59	CGTCA-motif	CGTCA	593	5	+	MeJA-responsiveness
RsPOD59	circadian	CAAAGATATC	1650	9	+	Circadian control
RsPOD59	G-box	TACGTG	949	6	-	Light responsive element
RsPOD59	GT1-motif	GGTTAA	237	6	+	Light responsive element
RsPOD59	GT1-motif	GGTTAA	1510	6	+	Light responsive element
RsPOD59	LAMP-element	CTTTATCA	135	8	-	(ABA) Abscisic acid responsiveness
RsPOD59	MBS	CAACTG	485	6	-	Drought inducibility
RsPOD59	MBS	CAACTG	1639	6	+	Drought inducibility
RsPOD59	MRE	AACCTAA	711	7	+	Light responsive element
RsPOD59	TGACG-motif	TGACG	593	5	-	MeJA-responsiveness
RsPOD60	ABRE	ACGTG	447	5	-	(ABA) Abscisic acid responsiveness
RsPOD60	ARE	AAACCA	288	6	-	Anaerobic induction
RsPOD60	ARE	AAACCA	377	6	+	Anaerobic induction
RsPOD60	ARE	AAACCA	502	6	+	Anaerobic induction
RsPOD60	ARE	AAACCA	1043	6	+	Anaerobic induction
RsPOD60	ARE	AAACCA	1806	6	-	Anaerobic induction
RsPOD60	Box 4	ATTAAT	1292	6	-	Light responsive element
RsPOD60	Box 4	ATTAAT	1352	6	-	Light responsive element
RsPOD60	Box 4	ATTAAT	1431	6	-	Light responsive element
RsPOD60	Box 4	ATTAAT	1815	6	-	Light responsive element
RsPOD60	CGTCA-motif	CGTCA	16	5	+	MeJA-responsiveness
RsPOD60	CGTCA-motif	CGTCA	457	5	+	MeJA-responsiveness
RsPOD60	CGTCA-motif	CGTCA	1038	5	+	MeJA-responsiveness
RsPOD60	CGTCA-motif	CGTCA	1119	5	+	MeJA-responsiveness
RsPOD60	G-box	CACGTT	447	6	+	Light responsive element
RsPOD60	GCN4_motif	TGAGTCA	1278	7	+	Endosperm expression
RsPOD60	MRE	AACCTAA	1405	7	-	Light responsive element
RsPOD60	TCT-motif	TCTTAC	700	6	+	Light responsive element
RsPOD60	TGACG-motif	TGACG	16	5	-	MeJA-responsiveness
RsPOD60	TGACG-motif	TGACG	457	5	-	MeJA-responsiveness
RsPOD60	TGACG-motif	TGACG	1038	5	-	MeJA-responsiveness
RsPOD60	TGACG-motif	TGACG	1119	5	-	MeJA-responsiveness
RsPOD60	WUN-motif	AAATTACT	1166	8	-	Wound responsiveness
RsPOD60	WUN-motif	AAATTTCTT	1846	9	-	Wound responsiveness
RsPOD61	ABRE	ACGTG	222	5	+	(ABA) Abscisic acid responsiveness
RsPOD61	ARE	AAACCA	445	6	-	Anaerobic induction
RsPOD61	ARE	AAACCA	899	6	+	Anaerobic induction
RsPOD61	ARE	AAACCA	913	6	+	Anaerobic induction
RsPOD61	ARE	AAACCA	934	6	+	Anaerobic induction
RsPOD61	ARE	AAACCA	959	6	+	Anaerobic induction
RsPOD61	ARE	AAACCA	994	6	+	Anaerobic induction
RsPOD61	ARE	AAACCA	999	6	+	Anaerobic induction
RsPOD61	ARE	AAACCA	1006	6	+	Anaerobic induction
RsPOD61	ARE	AAACCA	1058	6	+	Anaerobic induction
RsPOD61	ARE	AAACCA	1149	6	+	Anaerobic induction
RsPOD61	ARE	AAACCA	1337	6	-	Anaerobic induction
RsPOD61	ARE	AAACCA	1885	6	+	Anaerobic induction
RsPOD61	ATCT-motif	AATCTAATCC	1445	9	-	Light responsive element
RsPOD61	Box 4	ATTAAT	1122	6	-	Light responsive element
RsPOD61	Box 4	ATTAAT	1213	6	-	Light responsive element
RsPOD61	Box 4	ATTAAT	1538	6	-	Light responsive element
RsPOD61	Box 4	ATTAAT	1741	6	-	Light responsive element
RsPOD61	G-box	TAACACGTAG	220	9	-	Light responsive element
RsPOD61	G-box	TACGTG	221	6	+	Light responsive element
RsPOD61	GT1-motif	GGTTAA	1090	6	-	Light responsive element
RsPOD61	GT1-motif	GGTTAA	1181	6	-	Light responsive element
RsPOD61	GT1-motif	GGTTAAT	1966	7	+	Light responsive element
RsPOD61	MRE	AACCTAA	874	7	+	Light responsive element
RsPOD61	TC-rich repeats	GTTTTCTTAC	130	9	-	Defense and stress responsiveness
RsPOD62	ABRE	GACACGTGGC	753	9	+	(ABA) Abscisic acid responsiveness
RsPOD62	ABRE	ACGTG	1868	5	-	(ABA) Abscisic acid responsiveness
RsPOD62	ACE	CTAACGTATT	1286	9	-	Light responsive element
RsPOD62	ARE	AAACCA	1324	6	-	Anaerobic induction
RsPOD62	Box 4	ATTAAT	40	6	+	Light responsive element
RsPOD62	Box 4	ATTAAT	119	6	+	Light responsive element
RsPOD62	Box 4	ATTAAT	153	6	+	Light responsive element
RsPOD62	Box 4	ATTAAT	168	6	+	Light responsive element
RsPOD62	Box 4	ATTAAT	801	6	+	Light responsive element
RsPOD62	Box 4	ATTAAT	1160	6	-	Light responsive element
RsPOD62	Box 4	ATTAAT	1301	6	-	Light responsive element
RsPOD62	CGTCA-motif	CGTCA	1799	5	+	MeJA-responsiveness
RsPOD62	GA-motif	ATAGATAA	1394	8	+	(GA) Gibberellin responsiveness
RsPOD62	G-box	CACGTT	1868	6	+	Light responsive element
RsPOD62	GT1-motif	GGTTAA	288	6	+	Light responsive element
RsPOD62	I-box	AGATAAGG	1533	8	-	Light responsive element
RsPOD62	LTR	CCGAAA	856	6	+	Low-temperature responsiveness
RsPOD62	LTR	CCGAAA	1770	6	-	Low-temperature responsiveness
RsPOD62	MRE	AACCTAA	1410	7	-	Light responsive element
RsPOD62	TC-rich repeats	ATTCTCTAAC	968	9	-	Defense and stress responsiveness
RsPOD62	TC-rich repeats	ATTCTCTAAC	1291	9	-	Defense and stress responsiveness
RsPOD62	TC-rich repeats	GTTTTCTTAC	1417	9	+	Defense and stress responsiveness
RsPOD62	TC-rich repeats	ATTCTCTAAC	1960	9	+	Defense and stress responsiveness
RsPOD62	TGACG-motif	TGACG	1799	5	-	MeJA-responsiveness
RsPOD62	WUN-motif	AAATTACTA	315	9	+	Wound responsiveness
RsPOD62	WUN-motif	CAATTACAT	661	9	-	Wound responsiveness
RsPOD62	WUN-motif	TTATTACAT	1282	9	-	Wound responsiveness
RsPOD63	ABRE	ACGTG	573	5	+	(ABA) Abscisic acid responsiveness
RsPOD63	ABRE	ACGTG	1828	5	-	(ABA) Abscisic acid responsiveness
RsPOD63	ARE	AAACCA	1984	6	+	Anaerobic induction
RsPOD63	ATCT-motif	AATCTAATCC	1487	10	-	Light responsive element
RsPOD63	AuxRR-core	GGTCCAT	1066	7	-	(IAA) Auxin responsiveness
RsPOD63	AuxRR-core	GGTCCAT	1857	7	-	(IAA) Auxin responsiveness
RsPOD63	Box 4	ATTAAT	209	6	+	Light responsive element
RsPOD63	Box 4	ATTAAT	448	6	+	Light responsive element
RsPOD63	Box 4	ATTAAT	676	6	+	Light responsive element
RsPOD63	Box 4	ATTAAT	939	6	+	Light responsive element
RsPOD63	Box 4	ATTAAT	1062	6	-	Light responsive element
RsPOD63	Box 4	ATTAAT	1494	6	-	Light responsive element
RsPOD63	CGTCA-motif	CGTCA	1786	5	-	MeJA-responsiveness
RsPOD63	GA-motif	ATAGATAA	241	8	-	(GA) Gibberellin responsiveness
RsPOD63	G-box	TACGTG	572	6	+	Light responsive element
RsPOD63	G-box	TACGTG	1828	6	-	Light responsive element
RsPOD63	I-box	gGATAAGGTG	797	9	+	Light responsive element
RsPOD63	I-box	cCATATCCAAT	1093	10	+	Light responsive element
RsPOD63	TCA-element	CCATCTTTTT	29	9	+	(SA) Salicylic acid responsiveness
RsPOD63	TCT-motif	TCTTAC	1104	6	+	Light responsive element
RsPOD63	TCT-motif	TCTTAC	1831	6	-	Light responsive element
RsPOD63	TGACG-motif	TGACG	1786	5	+	MeJA-responsiveness
RsPOD63	WUN-motif	AAATTACT	312	8	-	Wound responsiveness
RsPOD63	WUN-motif	AAATTACTA	754	9	-	Wound responsiveness
RsPOD63	WUN-motif	AAATTACT	755	8	-	Wound responsiveness
RsPOD64	ARE	AAACCA	95	6	+	Anaerobic induction
RsPOD64	ARE	AAACCA	268	6	+	Anaerobic induction
RsPOD64	ARE	AAACCA	1984	6	+	Anaerobic induction
RsPOD64	ATCT-motif	AATCTAATCC	1194	9	-	Light responsive element
RsPOD64	AuxRR-core	GGTCCAT	747	7	-	(IAA) Auxin responsiveness
RsPOD64	AuxRR-core	GGTCCAT	1855	7	-	(IAA) Auxin responsiveness
RsPOD64	Box 4	ATTAAT	640	6	+	Light responsive element
RsPOD64	Box 4	ATTAAT	743	6	+	Light responsive element
RsPOD64	Box 4	ATTAAT	1762	6	-	Light responsive element
RsPOD64	CGTCA-motif	CGTCA	1482	5	-	MeJA-responsiveness
RsPOD64	circadian	CAAAGATATC	1204	9	-	Circadian control
RsPOD64	G-box	CACGAC	427	6	-	Light responsive element
RsPOD64	G-box	TAACACGTAG	1826	9	+	Light responsive element
RsPOD64	G-box	TACGTG	1829	6	-	Light responsive element
RsPOD64	I-box	gGATAAGGTG	494	9	+	Light responsive element
RsPOD64	I-box	cCATATCCAAT	774	10	+	Light responsive element
RsPOD64	MRE	AACCTAA	279	7	+	Light responsive element
RsPOD64	TCT-motif	TCTTAC	785	6	+	Light responsive element
RsPOD64	TCT-motif	TCTTAC	1832	6	-	Light responsive element
RsPOD64	TGACG-motif	TGACG	1482	5	+	MeJA-responsiveness
RsPOD64	TGA-element	AACGAC	1645	6	-	(IAA) Auxin responsiveness
RsPOD64	TGA-element	AACGAC	1798	6	+	(IAA) Auxin responsiveness
RsPOD64	WUN-motif	AAATTTCTT	178	9	-	Wound responsiveness
RsPOD64	WUN-motif	AAATTACT	332	8	+	Wound responsiveness
RsPOD64	WUN-motif	AAATTACT	452	8	-	Wound responsiveness
RsPOD65	ABRE	AACCCGG	809	7	+	(ABA) Abscisic acid responsiveness
RsPOD65	ABRE	ACGTG	1614	5	+	(ABA) Abscisic acid responsiveness
RsPOD65	ARE	AAACCA	370	6	-	Anaerobic induction
RsPOD65	ARE	AAACCA	560	6	-	Anaerobic induction
RsPOD65	ARE	AAACCA	1302	6	-	Anaerobic induction
RsPOD65	ATCT-motif	AATCTAATCC	1496	9	-	Light responsive element
RsPOD65	Box 4	ATTAAT	120	6	+	Light responsive element
RsPOD65	Box 4	ATTAAT	174	6	+	Light responsive element
RsPOD65	Box 4	ATTAAT	225	6	+	Light responsive element
RsPOD65	Box 4	ATTAAT	263	6	+	Light responsive element
RsPOD65	Box 4	ATTAAT	971	6	+	Light responsive element
RsPOD65	Box 4	ATTAAT	1094	6	-	Light responsive element
RsPOD65	Box 4	ATTAAT	1175	6	-	Light responsive element
RsPOD65	Box 4	ATTAAT	1733	6	-	Light responsive element
RsPOD65	CGTCA-motif	CGTCA	554	5	-	MeJA-responsiveness
RsPOD65	CGTCA-motif	CGTCA	890	5	-	MeJA-responsiveness
RsPOD65	circadian	CAAAGATATC	154	9	+	Circadian control
RsPOD65	GA-motif	ATAGATAA	1134	8	+	(GA) Gibberellin responsiveness
RsPOD65	G-box	CACGTT	1613	6	-	Light responsive element
RsPOD65	GT1-motif	GGTTAA	349	6	-	Light responsive element
RsPOD65	GT1-motif	GGTTAA	375	6	-	Light responsive element
RsPOD65	LTR	CCGAAA	251	6	-	Low-temperature responsiveness
RsPOD65	MBS	CAACTG	680	6	+	Drought inducibility
RsPOD65	TCT-motif	TCTTAC	1236	6	-	Light responsive element
RsPOD65	TCT-motif	TCTTAC	1401	6	-	Light responsive element
RsPOD65	TGACG-motif	TGACG	554	5	+	MeJA-responsiveness
RsPOD65	TGACG-motif	TGACG	890	5	+	MeJA-responsiveness
RsPOD66	ABRE	ACGTG	318	5	+	(ABA) Abscisic acid responsiveness
RsPOD66	ABRE	ACGTG	1549	5	+	(ABA) Abscisic acid responsiveness
RsPOD66	ACE	GACACGTATG	1009	9	-	Light responsive element
RsPOD66	ARE	AAACCA	1070	6	+	Anaerobic induction
RsPOD66	Box 4	ATTAAT	704	6	+	Light responsive element
RsPOD66	Box 4	ATTAAT	895	6	+	Light responsive element
RsPOD66	CGTCA-motif	CGTCA	1400	5	+	MeJA-responsiveness
RsPOD66	G-box	TACGTG	317	6	+	Light responsive element
RsPOD66	G-box	CACGTT	1548	6	-	Light responsive element
RsPOD66	GT1-motif	GGTTAA	425	6	-	Light responsive element
RsPOD66	GT1-motif	GGTTAAT	1156	7	+	Light responsive element
RsPOD66	LAMP-element	CTTTATCA	157	8	+	(ABA) Abscisic acid responsiveness
RsPOD66	LTR	CCGAAA	833	6	-	Low-temperature responsiveness
RsPOD66	LTR	CCGAAA	1170	6	+	Low-temperature responsiveness
RsPOD66	LTR	CCGAAA	1300	6	+	Low-temperature responsiveness
RsPOD66	MRE	AACCTAA	1794	7	+	Light responsive element
RsPOD66	TC-rich repeats	GTTTTCTTAC	1064	9	-	Defense and stress responsiveness
RsPOD66	TCT-motif	TCTTAC	1374	6	-	Light responsive element
RsPOD66	TCT-motif	TCTTAC	1935	6	+	Light responsive element
RsPOD66	TGACG-motif	TGACG	1400	5	-	MeJA-responsiveness
RsPOD66	TGA-element	AACGAC	1681	6	-	(IAA) Auxin responsiveness
RsPOD67	ABRE	ACGTG	214	5	+	(ABA) Abscisic acid responsiveness
RsPOD67	ARE	AAACCA	841	6	+	Anaerobic induction
RsPOD67	Box 4	ATTAAT	939	6	+	Light responsive element
RsPOD67	CGTCA-motif	CGTCA	1220	5	-	MeJA-responsiveness
RsPOD67	GARE-motif	TCTGTTG	391	7	-	(GA) Gibberellin responsiveness
RsPOD67	G-box	CACGTT	213	6	-	Light responsive element
RsPOD67	I-box	TGATAATGT	1079	9	-	Light responsive element
RsPOD67	LAMP-element	CTTTATCA	1026	8	+	(ABA) Abscisic acid responsiveness
RsPOD67	LTR	CCGAAA	1936	6	-	Low-temperature responsiveness
RsPOD67	MBS	CAACTG	1379	6	-	Drought inducibility
RsPOD67	TCA-element	CCATCTTTTT	552	9	+	(SA) Salicylic acid responsiveness
RsPOD67	TCT-motif	TCTTAC	796	6	+	Light responsive element
RsPOD67	TGACG-motif	TGACG	1220	5	+	MeJA-responsiveness
RsPOD68	ABRE	ACGTG	1328	5	+	(ABA) Abscisic acid responsiveness
RsPOD68	ACE	CTAACGTATT	910	9	-	Light responsive element
RsPOD68	AE-box	AGAAACAA	1983	8	+	(IAA) Auxin responsiveness
RsPOD68	ARE	AAACCA	135	6	-	Anaerobic induction
RsPOD68	ARE	AAACCA	531	6	+	Anaerobic induction
RsPOD68	ARE	AAACCA	1426	6	+	Anaerobic induction
RsPOD68	ARE	AAACCA	1585	6	+	Anaerobic induction
RsPOD68	ARE	AAACCA	1806	6	+	Anaerobic induction
RsPOD68	Box 4	ATTAAT	1551	6	-	Light responsive element
RsPOD68	Box 4	ATTAAT	1645	6	-	Light responsive element
RsPOD68	Box 4	ATTAAT	1843	6	-	Light responsive element
RsPOD68	CGTCA-motif	CGTCA	250	5	+	MeJA-responsiveness
RsPOD68	GARE-motif	TCTGTTG	1627	7	+	(GA) Gibberellin responsiveness
RsPOD68	G-box	TACGTG	1327	6	+	Light responsive element
RsPOD68	GT1-motif	GGTTAA	1831	6	+	Light responsive element
RsPOD68	LTR	CCGAAA	1717	6	+	Low-temperature responsiveness
RsPOD68	LTR	CCGAAA	1865	6	-	Low-temperature responsiveness
RsPOD68	MBS	CAACTG	1499	6	-	Drought inducibility
RsPOD68	MRE	AACCTAA	1339	7	+	Light responsive element
RsPOD68	TATC-box	TATCCCA	1872	7	-	(GA) Gibberellin responsiveness
RsPOD68	TCA-element	CCATCTTTTT	1478	9	-	(SA) Salicylic acid responsiveness
RsPOD68	TGACG-motif	TGACG	250	5	-	MeJA-responsiveness
RsPOD69	ABRE	ACGTG	140	5	+	(ABA) Abscisic acid responsiveness
RsPOD69	AE-box	AGAAACAA	1642	8	-	(IAA) Auxin responsiveness
RsPOD69	ARE	AAACCA	506	6	-	Anaerobic induction
RsPOD69	ARE	AAACCA	1126	6	+	Anaerobic induction
RsPOD69	Box 4	ATTAAT	149	6	+	Light responsive element
RsPOD69	Box 4	ATTAAT	1853	6	-	Light responsive element
RsPOD69	G-box	TACGTG	139	6	+	Light responsive element
RsPOD69	LTR	CCGAAA	759	6	+	Low-temperature responsiveness
RsPOD69	LTR	CCGAAA	788	6	+	Low-temperature responsiveness
RsPOD69	LTR	CCGAAA	813	6	+	Low-temperature responsiveness
RsPOD69	LTR	CCGAAA	886	6	+	Low-temperature responsiveness
RsPOD69	LTR	CCGAAA	914	6	+	Low-temperature responsiveness
RsPOD69	LTR	CCGAAA	1312	6	+	Low-temperature responsiveness
RsPOD69	LTR	CCGAAA	1354	6	+	Low-temperature responsiveness
RsPOD69	LTR	CCGAAA	1362	6	+	Low-temperature responsiveness
RsPOD69	LTR	CCGAAA	1383	6	+	Low-temperature responsiveness
RsPOD69	MBS	CAACTG	459	6	+	Drought inducibility
RsPOD69	TCT-motif	TCTTAC	216	6	-	Light responsive element
RsPOD69	WUN-motif	ACATTACGG	36	9	+	Wound responsiveness
RsPOD70	AE-box	AGAAACAA	1576	8	-	(IAA) Auxin responsiveness
RsPOD70	ARE	AAACCA	1263	6	-	Anaerobic induction
RsPOD70	ATCT-motif	AATCTAATCC	723	9	-	Light responsive element
RsPOD70	CGTCA-motif	CGTCA	934	5	+	MeJA-responsiveness
RsPOD70	GT1-motif	GGTTAA	600	6	+	Light responsive element
RsPOD70	LTR	CCGAAA	128	6	-	Low-temperature responsiveness
RsPOD70	LTR	CCGAAA	473	6	-	Low-temperature responsiveness
RsPOD70	LTR	CCGAAA	571	6	-	Low-temperature responsiveness
RsPOD70	MBS	CAACTG	657	6	+	Drought inducibility
RsPOD70	MRE	AACCTAA	1080	7	+	Light responsive element
RsPOD70	P-box	CCTTTTG	1156	7	-	(GA) Gibberellin responsiveness
RsPOD70	P-box	CCTTTTG	1346	7	-	(GA) Gibberellin responsiveness
RsPOD70	TATC-box	TATCCCA	446	7	-	(GA) Gibberellin responsiveness
RsPOD70	TCT-motif	TCTTAC	929	6	+	Light responsive element
RsPOD70	TCT-motif	TCTTAC	1626	6	-	Light responsive element
RsPOD70	TGACG-motif	TGACG	934	5	-	MeJA-responsiveness
RsPOD71	ABRE	ACGTG	990	5	-	(ABA) Abscisic acid responsiveness
RsPOD71	ACE	CTAACGTATT	1090	9	+	Light responsive element
RsPOD71	AE-box	AGAAACTT	689	8	+	(IAA) Auxin responsiveness
RsPOD71	ARE	AAACCA	610	6	+	Anaerobic induction
RsPOD71	ARE	AAACCA	643	6	+	Anaerobic induction
RsPOD71	ARE	AAACCA	769	6	+	Anaerobic induction
RsPOD71	Box 4	ATTAAT	593	6	+	Light responsive element
RsPOD71	CGTCA-motif	CGTCA	1704	5	-	MeJA-responsiveness
RsPOD71	circadian	CAAAGATATC	750	9	-	Circadian control
RsPOD71	circadian	CAAAGATATC	1814	9	+	Circadian control
RsPOD71	GARE-motif	TCTGTTG	1797	7	+	(GA) Gibberellin responsiveness
RsPOD71	G-box	TACGTG	990	6	-	Light responsive element
RsPOD71	G-box	CACGAC	1829	6	+	Light responsive element
RsPOD71	I-box	GTATAAGGCC	1740	9	+	Light responsive element
RsPOD71	LTR	CCGAAA	711	6	+	Low-temperature responsiveness
RsPOD71	P-box	CCTTTTG	1296	7	-	(GA) Gibberellin responsiveness
RsPOD71	TCA-element	CCATCTTTTT	772	9	+	(SA) Salicylic acid responsiveness
RsPOD71	TC-rich repeats	ATTCTCTAAC	1390	9	+	Defense and stress responsiveness
RsPOD71	TCT-motif	TCTTAC	1079	6	-	Light responsive element
RsPOD71	TGACG-motif	TGACG	1704	5	+	MeJA-responsiveness
RsPOD71	WUN-motif	AAATTACT	1038	8	-	Wound responsiveness
RsPOD72	ABRE	ACGTG	183	5	+	(ABA) Abscisic acid responsiveness
RsPOD72	ABRE	ACGTG	219	5	+	(ABA) Abscisic acid responsiveness
RsPOD72	ACE	GACACGTATG	180	9	-	Light responsive element
RsPOD72	ACE	CTAACGTATT	1793	9	+	Light responsive element
RsPOD72	ARE	AAACCA	275	6	+	Anaerobic induction
RsPOD72	ATCT-motif	AATCTAATCC	1460	9	+	Light responsive element
RsPOD72	Box 4	ATTAAT	1181	6	-	Light responsive element
RsPOD72	CGTCA-motif	CGTCA	1129	5	-	MeJA-responsiveness
RsPOD72	G-box	TACGTG	182	6	+	Light responsive element
RsPOD72	G-box	TACGTG	218	6	+	Light responsive element
RsPOD72	GT1-motif	GGTTAAT	932	7	+	Light responsive element
RsPOD72	I-box	atGATAAGGTC	528	10	+	Light responsive element
RsPOD72	MRE	AACCTAA	1466	7	+	Light responsive element
RsPOD72	P-box	CCTTTTG	388	7	+	(GA) Gibberellin responsiveness
RsPOD72	TATC-box	TATCCCA	376	7	-	(GA) Gibberellin responsiveness
RsPOD72	TGACG-motif	TGACG	1129	5	+	MeJA-responsiveness
RsPOD73	ABRE	ACGTG	1677	5	-	(ABA) Abscisic acid responsiveness
RsPOD73	AE-box	AGAAACAA	519	8	+	(IAA) Auxin responsiveness
RsPOD73	ARE	AAACCA	147	6	+	Anaerobic induction
RsPOD73	Box 4	ATTAAT	315	6	+	Light responsive element
RsPOD73	Box 4	ATTAAT	373	6	+	Light responsive element
RsPOD73	Box 4	ATTAAT	1536	6	-	Light responsive element
RsPOD73	CAT-box	GCCACT	1648	6	-	Meristem expression
RsPOD73	CGTCA-motif	CGTCA	230	5	+	MeJA-responsiveness
RsPOD73	DRE core	GCCGAC	1982	6	+	Drought inducibility
RsPOD73	GA-motif	ATAGATAA	1896	8	-	(GA) Gibberellin responsiveness
RsPOD73	G-box	CACGTT	1677	6	+	Light responsive element
RsPOD73	GT1-motif	GTGTGTGAA	97	9	-	Light responsive element
RsPOD73	GT1-motif	GGTTAA	140	6	-	Light responsive element
RsPOD73	GT1-motif	GGTTAA	1850	6	-	Light responsive element
RsPOD73	I-box	cGATAAGGCG	1521	9	-	Light responsive element
RsPOD73	Sp1	GGGCGG	1015	6	-	Light responsive element
RsPOD73	TCT-motif	TCTTAC	669	6	+	Light responsive element
RsPOD73	TGACG-motif	TGACG	230	5	-	MeJA-responsiveness
RsPOD73	TGA-element	AACGAC	1428	6	-	(IAA) Auxin responsiveness
RsPOD74	ABRE	ACGTG	587	5	-	(ABA) Abscisic acid responsiveness
RsPOD74	ABRE	ACGTG	1565	5	+	(ABA) Abscisic acid responsiveness
RsPOD74	ARE	AAACCA	594	6	-	Anaerobic induction
RsPOD74	ARE	AAACCA	666	6	-	Anaerobic induction
RsPOD74	Box 4	ATTAAT	329	6	+	Light responsive element
RsPOD74	Box 4	ATTAAT	1343	6	-	Light responsive element
RsPOD74	CAT-box	GCCACT	993	6	-	Meristem expression
RsPOD74	CGTCA-motif	CGTCA	589	5	+	MeJA-responsiveness
RsPOD74	CGTCA-motif	CGTCA	1225	5	+	MeJA-responsiveness
RsPOD74	CGTCA-motif	CGTCA	1399	5	+	MeJA-responsiveness
RsPOD74	circadian	CAAAGATATC	351	9	+	Circadian control
RsPOD74	GARE-motif	TCTGTTG	829	7	+	(GA) Gibberellin responsiveness
RsPOD74	G-box	CACGTC	587	6	+	Light responsive element
RsPOD74	G-box	CACGTT	1564	6	-	Light responsive element
RsPOD74	GT1-motif	GGTTAA	282	6	+	Light responsive element
RsPOD74	GT1-motif	GGTTAA	1079	6	-	Light responsive element
RsPOD74	LAMP-element	CTTTATCA	341	8	+	(ABA) Abscisic acid responsiveness
RsPOD74	MRE	AACCTAA	1457	7	+	Light responsive element
RsPOD74	MRE	AACCTAA	1806	7	+	Light responsive element
RsPOD74	TCA-element	CCATCTTTTT	418	9	+	(SA) Salicylic acid responsiveness
RsPOD74	TC-rich repeats	ATTCTCTAAC	1099	9	+	Defense and stress responsiveness
RsPOD74	TCT-motif	TCTTAC	1374	6	-	Light responsive element
RsPOD74	TGACG-motif	TGACG	589	5	-	MeJA-responsiveness
RsPOD74	TGACG-motif	TGACG	1225	5	-	MeJA-responsiveness
RsPOD74	TGACG-motif	TGACG	1399	5	-	MeJA-responsiveness
RsPOD74	TGA-element	AACGAC	1470	6	-	(IAA) Auxin responsiveness
RsPOD74	TGA-element	AACGAC	1708	6	-	(IAA) Auxin responsiveness
RsPOD75	ABRE	CACGTG	262	6	+	(ABA) Abscisic acid responsiveness
RsPOD75	ABRE	ACGTG	263	5	+	(ABA) Abscisic acid responsiveness
RsPOD75	ABRE	ACGTG	1027	5	-	(ABA) Abscisic acid responsiveness
RsPOD75	ABRE	ACGTG	1044	5	-	(ABA) Abscisic acid responsiveness
RsPOD75	ABRE	ACGTG	1061	5	-	(ABA) Abscisic acid responsiveness
RsPOD75	ACE	CTAACGTATT	1489	9	+	Light responsive element
RsPOD75	ARE	AAACCA	352	6	-	Anaerobic induction
RsPOD75	ARE	AAACCA	1467	6	-	Anaerobic induction
RsPOD75	Box 4	ATTAAT	961	6	+	Light responsive element
RsPOD75	DRE core	GCCGAC	253	6	+	Drought inducibility
RsPOD75	G-box	CACGTG	262	6	+	Light responsive element
RsPOD75	G-box	CACGTG	262	6	+	Light responsive element
RsPOD75	G-box	CACGTT	1027	6	+	Light responsive element
RsPOD75	G-box	CACGTT	1044	6	+	Light responsive element
RsPOD75	G-box	CACGTT	1061	6	+	Light responsive element
RsPOD75	GT1-motif	GGTTAA	861	6	+	Light responsive element
RsPOD75	LTR	CCGAAA	765	6	-	Low-temperature responsiveness
RsPOD75	TATC-box	TATCCCA	848	7	-	(GA) Gibberellin responsiveness
RsPOD75	TC-rich repeats	GTTTTCTTAC	1005	9	+	Defense and stress responsiveness
RsPOD75	TCT-motif	TCTTAC	1777	6	-	Light responsive element
RsPOD76	ABRE	ACGTG	1355	5	-	(ABA) Abscisic acid responsiveness
RsPOD76	ABRE	ACGTG	1905	5	-	(ABA) Abscisic acid responsiveness
RsPOD76	ACE	CTAACGTATT	812	9	+	Light responsive element
RsPOD76	ACE	CTAACGTATT	1623	9	+	Light responsive element
RsPOD76	ARE	AAACCA	268	6	+	Anaerobic induction
RsPOD76	ARE	AAACCA	1231	6	+	Anaerobic induction
RsPOD76	ARE	AAACCA	1426	6	+	Anaerobic induction
RsPOD76	ATCT-motif	AATCTAATCC	384	10	-	Light responsive element
RsPOD76	Box 4	ATTAAT	322	6	+	Light responsive element
RsPOD76	Box 4	ATTAAT	1380	6	-	Light responsive element
RsPOD76	Box 4	ATTAAT	1643	6	-	Light responsive element
RsPOD76	CAT-box	GCCACT	1164	6	-	Meristem expression
RsPOD76	G-box	TACGTG	1355	6	-	Light responsive element
RsPOD76	G-box	CACGTC	1905	6	+	Light responsive element
RsPOD76	I-box	TAGATAACC	1540	9	+	Light responsive element
RsPOD76	I-box	GTATAAGGCC	1611	9	+	Light responsive element
RsPOD76	LTR	CCGAAA	466	6	-	Low-temperature responsiveness
RsPOD76	MBS	CAACTG	149	6	-	Drought inducibility
RsPOD76	MBS	CAACTG	1685	6	+	Drought inducibility
RsPOD76	MRE	AACCTAA	1871	7	-	Light responsive element
RsPOD76	TCA-element	CCATCTTTTT	1435	9	-	(SA) Salicylic acid responsiveness
RsPOD77	ABRE	ACGTG	1816	5	-	(ABA) Abscisic acid responsiveness
RsPOD77	AE-box	AGAAACAA	1960	8	+	(IAA) Auxin responsiveness
RsPOD77	Box 4	ATTAAT	572	6	+	Light responsive element
RsPOD77	Box 4	ATTAAT	918	6	+	Light responsive element
RsPOD77	Box 4	ATTAAT	1010	6	-	Light responsive element
RsPOD77	Box 4	ATTAAT	1020	6	-	Light responsive element
RsPOD77	CGTCA-motif	CGTCA	302	5	-	MeJA-responsiveness
RsPOD77	CGTCA-motif	CGTCA	1100	5	+	MeJA-responsiveness
RsPOD77	GA-motif	ATAGATAA	429	8	-	(GA) Gibberellin responsiveness
RsPOD77	G-box	CACGTT	1816	6	+	Light responsive element
RsPOD77	GT1-motif	GGTTAAT	1142	7	+	Light responsive element
RsPOD77	LAMP-element	CTTTATCA	1187	8	+	(ABA) Abscisic acid responsiveness
RsPOD77	MBS	CAACTG	801	6	+	Drought inducibility
RsPOD77	MBS	CAACTG	1407	6	+	Drought inducibility
RsPOD77	MRE	AACCTAA	1730	7	+	Light responsive element
RsPOD77	MRE	AACCTAA	1991	7	+	Light responsive element
RsPOD77	TATC-box	TATCCCA	535	7	+	(GA) Gibberellin responsiveness
RsPOD77	TCT-motif	TCTTAC	1169	6	-	Light responsive element
RsPOD77	TGACG-motif	TGACG	302	5	+	MeJA-responsiveness
RsPOD77	TGACG-motif	TGACG	1100	5	-	MeJA-responsiveness
RsPOD77	TGA-element	AACGAC	1735	6	+	(IAA) Auxin responsiveness
RsPOD78	LAMP-element	CTTTATCA	1973	8	+	(ABA) Abscisic acid responsiveness
RsPOD78	P-box	CCTTTTG	607	7	-	(GA) Gibberellin responsiveness
RsPOD79	ABRE	ACGTG	406	5	+	(ABA) Abscisic acid responsiveness
RsPOD79	ABRE	ACGTG	1215	5	+	(ABA) Abscisic acid responsiveness
RsPOD79	ABRE	ACGTG	1382	5	+	(ABA) Abscisic acid responsiveness
RsPOD79	ABRE	CACGTG	1598	6	-	(ABA) Abscisic acid responsiveness
RsPOD79	ABRE	ACGTG	1599	5	+	(ABA) Abscisic acid responsiveness
RsPOD79	ARE	AAACCA	239	6	+	Anaerobic induction
RsPOD79	ARE	AAACCA	344	6	-	Anaerobic induction
RsPOD79	ARE	AAACCA	567	6	+	Anaerobic induction
RsPOD79	ARE	AAACCA	1003	6	+	Anaerobic induction
RsPOD79	ARE	AAACCA	1283	6	-	Anaerobic induction
RsPOD79	Box 4	ATTAAT	449	6	+	Light responsive element
RsPOD79	Box 4	ATTAAT	1077	6	-	Light responsive element
RsPOD79	CGTCA-motif	CGTCA	1380	5	-	MeJA-responsiveness
RsPOD79	G-box	CACGTGAAA	402	9	-	Light responsive element
RsPOD79	G-box	CACGTG	405	6	+	Light responsive element
RsPOD79	G-box	CACGTG	405	6	+	Light responsive element
RsPOD79	G-box	TACGTG	1214	6	+	Light responsive element
RsPOD79	G-box	CACGTC	1381	6	-	Light responsive element
RsPOD79	G-box	CACGTG	1598	6	-	Light responsive element
RsPOD79	G-box	CACGTG	1598	6	-	Light responsive element
RsPOD79	GT1-motif	GGTTAA	418	6	-	Light responsive element
RsPOD79	GT1-motif	GGTTAAT	435	7	+	Light responsive element
RsPOD79	GT1-motif	GGTTAA	951	6	-	Light responsive element
RsPOD79	MBS	CAACTG	1762	6	-	Drought inducibility
RsPOD79	MRE	AACCTAA	1790	7	+	Light responsive element
RsPOD79	TCT-motif	TCTTAC	269	6	-	Light responsive element
RsPOD79	TCT-motif	TCTTAC	779	6	+	Light responsive element
RsPOD79	TGACG-motif	TGACG	1380	5	+	MeJA-responsiveness
RsPOD79	TGA-element	AACGAC	858	6	+	(IAA) Auxin responsiveness
RsPOD79	TGA-element	AACGAC	1236	6	+	(IAA) Auxin responsiveness
RsPOD80	ABRE	ACGTG	940	5	-	(ABA) Abscisic acid responsiveness
RsPOD80	ABRE	ACGTG	1340	5	-	(ABA) Abscisic acid responsiveness
RsPOD80	ARE	AAACCA	1782	6	+	Anaerobic induction
RsPOD80	Box 4	ATTAAT	29	6	+	Light responsive element
RsPOD80	Box 4	ATTAAT	728	6	+	Light responsive element
RsPOD80	CAT-box	GCCACT	559	6	-	Meristem expression
RsPOD80	CAT-box	GCCACT	1835	6	-	Meristem expression
RsPOD80	CGTCA-motif	CGTCA	265	5	-	MeJA-responsiveness
RsPOD80	CGTCA-motif	CGTCA	569	5	+	MeJA-responsiveness
RsPOD80	circadian	CAAAGATATC	215	9	-	Circadian control
RsPOD80	G-box	CACGTT	940	6	+	Light responsive element
RsPOD80	G-box	TACGTG	1340	6	-	Light responsive element
RsPOD80	GCN4_motif	TGAGTCA	339	7	-	Endosperm expression
RsPOD80	I-box	TGATAATGT	928	9	-	Light responsive element
RsPOD80	MRE	AACCTAA	1666	7	+	Light responsive element
RsPOD80	TATC-box	TATCCCA	1810	7	+	(GA) Gibberellin responsiveness
RsPOD80	TCA-element	CCATCTTTTT	691	9	+	(SA) Salicylic acid responsiveness
RsPOD80	TC-rich repeats	GTTTTCTTAC	1485	9	-	Defense and stress responsiveness
RsPOD80	TCT-motif	TCTTAC	876	6	+	Light responsive element
RsPOD80	TGACG-motif	TGACG	265	5	+	MeJA-responsiveness
RsPOD80	TGACG-motif	TGACG	569	5	-	MeJA-responsiveness
RsPOD81	ABRE	ACGTG	177	5	-	(ABA) Abscisic acid responsiveness
RsPOD81	ABRE	ACGTG	701	5	-	(ABA) Abscisic acid responsiveness
RsPOD81	ARE	AAACCA	570	6	-	Anaerobic induction
RsPOD81	ARE	AAACCA	930	6	-	Anaerobic induction
RsPOD81	ARE	AAACCA	1006	6	+	Anaerobic induction
RsPOD81	ARE	AAACCA	1275	6	-	Anaerobic induction
RsPOD81	Box 4	ATTAAT	484	6	+	Light responsive element
RsPOD81	Box 4	ATTAAT	509	6	+	Light responsive element
RsPOD81	Box 4	ATTAAT	631	6	+	Light responsive element
RsPOD81	Box 4	ATTAAT	683	6	+	Light responsive element
RsPOD81	Box 4	ATTAAT	784	6	+	Light responsive element
RsPOD81	Box 4	ATTAAT	882	6	+	Light responsive element
RsPOD81	Box 4	ATTAAT	1552	6	-	Light responsive element
RsPOD81	Box 4	ATTAAT	1556	6	-	Light responsive element
RsPOD81	CGTCA-motif	CGTCA	179	5	+	MeJA-responsiveness
RsPOD81	GARE-motif	TCTGTTG	1309	7	+	(GA) Gibberellin responsiveness
RsPOD81	G-box	CACGTC	177	6	+	Light responsive element
RsPOD81	G-box	CACGTC	701	6	+	Light responsive element
RsPOD81	MBS	CAACTG	1644	6	-	Drought inducibility
RsPOD81	MRE	AACCTAA	232	7	-	Light responsive element
RsPOD81	MRE	AACCTAA	428	7	+	Light responsive element
RsPOD81	TCA-element	CCATCTTTTT	1755	9	+	(SA) Salicylic acid responsiveness
RsPOD81	TC-rich repeats	GTTTTCTTAC	542	9	-	Defense and stress responsiveness
RsPOD81	TC-rich repeats	ATTCTCTAAC	907	9	+	Defense and stress responsiveness
RsPOD81	TCT-motif	TCTTAC	135	6	+	Light responsive element
RsPOD81	TCT-motif	TCTTAC	211	6	-	Light responsive element
RsPOD81	TGACG-motif	TGACG	179	5	-	MeJA-responsiveness
RsPOD82	ABRE	ACGTG	333	5	+	(ABA) Abscisic acid responsiveness
RsPOD82	ABRE	ACGTG	376	5	+	(ABA) Abscisic acid responsiveness
RsPOD82	ABRE	GACACGTGGC	1424	9	+	(ABA) Abscisic acid responsiveness
RsPOD82	ABRE	CACGTG	1426	6	-	(ABA) Abscisic acid responsiveness
RsPOD82	ABRE	ACGTG	1427	5	+	(ABA) Abscisic acid responsiveness
RsPOD82	ABRE	ACGTG	1501	5	+	(ABA) Abscisic acid responsiveness
RsPOD82	ABRE	ACGTG	1903	5	-	(ABA) Abscisic acid responsiveness
RsPOD82	ACE	GACACGTATG	373	9	-	Light responsive element
RsPOD82	ARE	AAACCA	293	6	+	Anaerobic induction
RsPOD82	ARE	AAACCA	562	6	-	Anaerobic induction
RsPOD82	ARE	AAACCA	986	6	-	Anaerobic induction
RsPOD82	ATCT-motif	AATCTAATCC	1780	10	+	Light responsive element
RsPOD82	AuxRR-core	GGTCCAT	1377	7	-	(IAA) Auxin responsiveness
RsPOD82	Box 4	ATTAAT	961	6	+	Light responsive element
RsPOD82	Box 4	ATTAAT	1053	6	-	Light responsive element
RsPOD82	Box 4	ATTAAT	1165	6	-	Light responsive element
RsPOD82	Box 4	ATTAAT	1226	6	-	Light responsive element
RsPOD82	Box 4	ATTAAT	1328	6	-	Light responsive element
RsPOD82	Box 4	ATTAAT	1332	6	-	Light responsive element
RsPOD82	Box 4	ATTAAT	1371	6	-	Light responsive element
RsPOD82	Box 4	ATTAAT	1460	6	-	Light responsive element
RsPOD82	CGTCA-motif	CGTCA	86	5	+	MeJA-responsiveness
RsPOD82	CGTCA-motif	CGTCA	155	5	+	MeJA-responsiveness
RsPOD82	CGTCA-motif	CGTCA	1760	5	-	MeJA-responsiveness
RsPOD82	DRE core	GCCGAC	58	6	+	Drought inducibility
RsPOD82	GA-motif	ATAGATAA	1701	8	+	(GA) Gibberellin responsiveness
RsPOD82	G-box	ACACGTG(G/t)CACC	327	10.5	-	Light responsive element
RsPOD82	G-box	tgACACGTGGCA	329	11	+	Light responsive element
RsPOD82	G-box	CACGTG	332	6	+	Light responsive element
RsPOD82	G-box	CACGTG	332	6	+	Light responsive element
RsPOD82	G-box	TAACACGTAG	374	9	-	Light responsive element
RsPOD82	G-box	TACGTG	375	6	+	Light responsive element
RsPOD82	G-box	CACGTG	1426	6	-	Light responsive element
RsPOD82	G-box	CACGTG	1426	6	-	Light responsive element
RsPOD82	G-box	CACGTC	1500	6	-	Light responsive element
RsPOD82	G-box	CACGTT	1903	6	+	Light responsive element
RsPOD82	MRE	AACCTAA	1544	7	-	Light responsive element
RsPOD82	TC-rich repeats	GTTTTCTTAC	1811	9	+	Defense and stress responsiveness
RsPOD82	TCT-motif	TCTTAC	1063	6	+	Light responsive element
RsPOD82	TCT-motif	TCTTAC	1522	6	+	Light responsive element
RsPOD82	TGACG-motif	TGACG	86	5	-	MeJA-responsiveness
RsPOD82	TGACG-motif	TGACG	155	5	-	MeJA-responsiveness
RsPOD82	TGACG-motif	TGACG	1760	5	+	MeJA-responsiveness
RsPOD82	TGA-element	AACGAC	1507	6	-	(IAA) Auxin responsiveness
RsPOD82	WUN-motif	AAATTACT	1920	8	+	Wound responsiveness
RsPOD83	ABRE	ACGTG	1279	5	+	(ABA) Abscisic acid responsiveness
RsPOD83	ABRE	GACACGTGGC	1679	9	-	(ABA) Abscisic acid responsiveness
RsPOD83	ABRE	CACGTG	1681	6	-	(ABA) Abscisic acid responsiveness
RsPOD83	ABRE	ACGTG	1682	5	+	(ABA) Abscisic acid responsiveness
RsPOD83	ARE	AAACCA	129	6	+	Anaerobic induction
RsPOD83	ARE	AAACCA	1345	6	+	Anaerobic induction
RsPOD83	Box 4	ATTAAT	120	6	+	Light responsive element
RsPOD83	Box 4	ATTAAT	548	6	+	Light responsive element
RsPOD83	Box 4	ATTAAT	663	6	+	Light responsive element
RsPOD83	Box 4	ATTAAT	721	6	+	Light responsive element
RsPOD83	Box 4	ATTAAT	725	6	+	Light responsive element
RsPOD83	Box 4	ATTAAT	928	6	+	Light responsive element
RsPOD83	Box 4	ATTAAT	988	6	+	Light responsive element
RsPOD83	Box 4	ATTAAT	992	6	+	Light responsive element
RsPOD83	Box 4	ATTAAT	1196	6	-	Light responsive element
RsPOD83	Box 4	ATTAAT	1624	6	-	Light responsive element
RsPOD83	Box 4	ATTAAT	1646	6	-	Light responsive element
RsPOD83	CAT-box	GCCACT	1283	6	+	Meristem expression
RsPOD83	CGTCA-motif	CGTCA	1609	5	-	MeJA-responsiveness
RsPOD83	G-box	CACGTT	1278	6	-	Light responsive element
RsPOD83	G-box	CACGTG	1681	6	-	Light responsive element
RsPOD83	GCN4_motif	TGAGTCA	734	7	-	Endosperm expression
RsPOD83	GCN4_motif	TGAGTCA	1001	7	-	Endosperm expression
RsPOD83	TGACG-motif	TGACG	1609	5	+	MeJA-responsiveness
RsPOD83	TGA-element	AACGAC	1297	6	+	(IAA) Auxin responsiveness
RsPOD83	WUN-motif	AAATTTCTT	87	9	+	Wound responsiveness
RsPOD84	ABRE	ACGTG	634	5	+	(ABA) Abscisic acid responsiveness
RsPOD84	ABRE	ACGTG	998	5	+	(ABA) Abscisic acid responsiveness
RsPOD84	ABRE	ACGTG	1468	5	-	(ABA) Abscisic acid responsiveness
RsPOD84	ARE	AAACCA	171	6	+	Anaerobic induction
RsPOD84	ARE	AAACCA	912	6	-	Anaerobic induction
RsPOD84	ARE	AAACCA	1072	6	-	Anaerobic induction
RsPOD84	ARE	AAACCA	1100	6	-	Anaerobic induction
RsPOD84	Box 4	ATTAAT	98	6	+	Light responsive element
RsPOD84	Box 4	ATTAAT	107	6	+	Light responsive element
RsPOD84	Box 4	ATTAAT	275	6	+	Light responsive element
RsPOD84	Box 4	ATTAAT	681	6	+	Light responsive element
RsPOD84	Box 4	ATTAAT	1028	6	-	Light responsive element
RsPOD84	CGTCA-motif	CGTCA	1470	5	+	MeJA-responsiveness
RsPOD84	circadian	CAAAGATATC	156	9	+	Circadian control
RsPOD84	GARE-motif	TCTGTTG	1806	7	+	(GA) Gibberellin responsiveness
RsPOD84	G-box	TACGTG	633	6	+	Light responsive element
RsPOD84	G-box	TACGTG	997	6	+	Light responsive element
RsPOD84	G-box	CACGTC	1468	6	+	Light responsive element
RsPOD84	G-box	CACGAC	1872	6	+	Light responsive element
RsPOD84	GT1-motif	GGTTAAT	1889	7	+	Light responsive element
RsPOD84	I-box	GTATAAGGCC	1134	9	+	Light responsive element
RsPOD84	MRE	AACCTAA	86	7	+	Light responsive element
RsPOD84	TATC-box	TATCCCA	665	7	-	(GA) Gibberellin responsiveness
RsPOD84	TC-rich repeats	GTTTTCTTAC	1050	9	+	Defense and stress responsiveness
RsPOD84	TC-rich repeats	ATTCTCTAAC	1338	9	-	Defense and stress responsiveness
RsPOD84	TGACG-motif	TGACG	1470	5	-	MeJA-responsiveness
RsPOD84	TGA-element	AACGAC	1390	6	+	(IAA) Auxin responsiveness
RsPOD84	WUN-motif	AAATTACTA	795	9	+	Wound responsiveness
RsPOD85	ABRE	ACGTG	1497	5	+	(ABA) Abscisic acid responsiveness
RsPOD85	ARE	AAACCA	908	6	+	Anaerobic induction
RsPOD85	Box 4	ATTAAT	363	6	+	Light responsive element
RsPOD85	Box 4	ATTAAT	1685	6	-	Light responsive element
RsPOD85	Box 4	ATTAAT	1835	6	-	Light responsive element
RsPOD85	CAT-box	GCCACT	549	6	-	Meristem expression
RsPOD85	CGTCA-motif	CGTCA	851	5	-	MeJA-responsiveness
RsPOD85	CGTCA-motif	CGTCA	1163	5	+	MeJA-responsiveness
RsPOD85	CGTCA-motif	CGTCA	1431	5	-	MeJA-responsiveness
RsPOD85	circadian	CAAAGATATC	53	9	-	Circadian control
RsPOD85	GA-motif	ATAGATAA	1216	8	-	(GA) Gibberellin responsiveness
RsPOD85	G-box	CACGTT	1496	6	-	Light responsive element
RsPOD85	GT1-motif	GGTTAAT	962	7	+	Light responsive element
RsPOD85	I-box	gGATAAGGTG	1317	9	+	Light responsive element
RsPOD85	LAMP-element	CTTTATCA	427	8	+	(ABA) Abscisic acid responsiveness
RsPOD85	MBS	CAACTG	87	6	-	Drought inducibility
RsPOD85	MBS	CAACTG	560	6	-	Drought inducibility
RsPOD85	P-box	CCTTTTG	1082	7	+	(GA) Gibberellin responsiveness
RsPOD85	P-box	CCTTTTG	1135	7	+	(GA) Gibberellin responsiveness
RsPOD85	TCA-element	CCATCTTTTT	1469	9	-	(SA) Salicylic acid responsiveness
RsPOD85	TC-rich repeats	ATTCTCTAAC	1598	9	-	Defense and stress responsiveness
RsPOD85	TGACG-motif	TGACG	851	5	+	MeJA-responsiveness
RsPOD85	TGACG-motif	TGACG	1163	5	-	MeJA-responsiveness
RsPOD85	TGACG-motif	TGACG	1431	5	+	MeJA-responsiveness
RsPOD86	ABRE	ACGTG	1521	5	+	(ABA) Abscisic acid responsiveness
RsPOD86	ACE	GCGACGTACC	1508	9	+	Light responsive element
RsPOD86	AE-box	AGAAACAA	595	8	+	(IAA) Auxin responsiveness
RsPOD86	AE-box	AGAAACAA	1991	8	+	(IAA) Auxin responsiveness
RsPOD86	ARE	AAACCA	297	6	-	Anaerobic induction
RsPOD86	ARE	AAACCA	1280	6	-	Anaerobic induction
RsPOD86	ARE	AAACCA	1619	6	-	Anaerobic induction
RsPOD86	AuxRR-core	GGTCCAT	43	7	-	(IAA) Auxin responsiveness
RsPOD86	AuxRR-core	GGTCCAT	112	7	-	(IAA) Auxin responsiveness
RsPOD86	Box 4	ATTAAT	582	6	+	Light responsive element
RsPOD86	Box 4	ATTAAT	1842	6	-	Light responsive element
RsPOD86	CGTCA-motif	CGTCA	508	5	-	MeJA-responsiveness
RsPOD86	GARE-motif	TCTGTTG	1608	7	-	(GA) Gibberellin responsiveness
RsPOD86	G-box	CACGTT	1520	6	-	Light responsive element
RsPOD86	GCN4_motif	TGAGTCA	279	7	-	Endosperm expression
RsPOD86	GT1-motif	GGTTAA	288	6	+	Light responsive element
RsPOD86	GT1-motif	GGTTAA	1602	6	+	Light responsive element
RsPOD86	MBS	CAACTG	86	6	+	Drought inducibility
RsPOD86	TCA-element	TCAGAAGAGG	165	9	+	(SA) Salicylic acid responsiveness
RsPOD86	TC-rich repeats	GTTTTCTTAC	1562	9	+	Defense and stress responsiveness
RsPOD86	TCT-motif	TCTTAC	312	6	+	Light responsive element
RsPOD86	TCT-motif	TCTTAC	871	6	-	Light responsive element
RsPOD86	TCT-motif	TCTTAC	1566	6	+	Light responsive element
RsPOD86	TGACG-motif	TGACG	508	5	+	MeJA-responsiveness
RsPOD86	WUN-motif	AAATTACTA	755	9	+	Wound responsiveness
RsPOD87	ABRE	ACGTG	1435	5	-	(ABA) Abscisic acid responsiveness
RsPOD87	AE-box	AGAAACAA	1353	8	-	(IAA) Auxin responsiveness
RsPOD87	AE-box	AGAAACAA	1472	8	+	(IAA) Auxin responsiveness
RsPOD87	ARE	AAACCA	469	6	+	Anaerobic induction
RsPOD87	ARE	AAACCA	577	6	-	Anaerobic induction
RsPOD87	ARE	AAACCA	1176	6	-	Anaerobic induction
RsPOD87	ARE	AAACCA	1215	6	-	Anaerobic induction
RsPOD87	ARE	AAACCA	1945	6	+	Anaerobic induction
RsPOD87	AuxRR-core	GGTCCAT	584	7	-	(IAA) Auxin responsiveness
RsPOD87	Box 4	ATTAAT	1462	6	-	Light responsive element
RsPOD87	CGTCA-motif	CGTCA	465	5	+	MeJA-responsiveness
RsPOD87	CGTCA-motif	CGTCA	1371	5	+	MeJA-responsiveness
RsPOD87	G-box	CACGTT	1435	6	+	Light responsive element
RsPOD87	GT1-motif	GGTTAAT	1551	7	+	Light responsive element
RsPOD87	MBS	CAACTG	501	6	+	Drought inducibility
RsPOD87	MBS	CAACTG	1195	6	-	Drought inducibility
RsPOD87	MBS	CAACTG	1527	6	+	Drought inducibility
RsPOD87	MBS	CAACTG	1713	6	-	Drought inducibility
RsPOD87	P-box	CCTTTTG	163	7	+	(GA) Gibberellin responsiveness
RsPOD87	P-box	CCTTTTG	1152	7	-	(GA) Gibberellin responsiveness
RsPOD87	TCT-motif	TCTTAC	213	6	-	Light responsive element
RsPOD87	TCT-motif	TCTTAC	302	6	-	Light responsive element
RsPOD87	TGACG-motif	TGACG	465	5	-	MeJA-responsiveness
RsPOD87	TGACG-motif	TGACG	1371	5	-	MeJA-responsiveness
RsPOD87	WUN-motif	AAATTTCTT	893	9	-	Wound responsiveness
RsPOD88	ABRE	ACGTG	700	5	-	(ABA) Abscisic acid responsiveness
RsPOD88	ABRE	ACGTG	1008	5	-	(ABA) Abscisic acid responsiveness
RsPOD88	ABRE	AACCCGG	1671	7	+	(ABA) Abscisic acid responsiveness
RsPOD88	AE-box	AGAAACTT	1778	8	+	(IAA) Auxin responsiveness
RsPOD88	ARE	AAACCA	677	6	-	Anaerobic induction
RsPOD88	Box 4	ATTAAT	166	6	+	Light responsive element
RsPOD88	Box 4	ATTAAT	248	6	+	Light responsive element
RsPOD88	Box 4	ATTAAT	1293	6	-	Light responsive element
RsPOD88	Box 4	ATTAAT	1506	6	-	Light responsive element
RsPOD88	CGTCA-motif	CGTCA	1197	5	+	MeJA-responsiveness
RsPOD88	CGTCA-motif	CGTCA	1953	5	+	MeJA-responsiveness
RsPOD88	G-box	CACGTT	700	6	+	Light responsive element
RsPOD88	G-box	TACGTG	1008	6	-	Light responsive element
RsPOD88	GT1-motif	GGTTAA	1729	6	+	Light responsive element
RsPOD88	I-box	atGATAAGGTC	1885	10	+	Light responsive element
RsPOD88	LAMP-element	CTTTATCA	1886	8	-	(ABA) Abscisic acid responsiveness
RsPOD88	LTR	CCGAAA	1077	6	+	Low-temperature responsiveness
RsPOD88	MBS	CAACTG	900	6	-	Drought inducibility
RsPOD88	MRE	AACCTAA	258	7	-	Light responsive element
RsPOD88	TCA-element	TCAGAAGAGG	605	9	+	(SA) Salicylic acid responsiveness
RsPOD88	TCT-motif	TCTTAC	919	6	-	Light responsive element
RsPOD88	TGACG-motif	TGACG	1197	5	-	MeJA-responsiveness
RsPOD88	TGACG-motif	TGACG	1953	5	-	MeJA-responsiveness
RsPOD88	WUN-motif	AAATTACT	1766	8	+	Wound responsiveness
RsPOD89	ABRE	ACGTG	1674	5	+	(ABA) Abscisic acid responsiveness
[truncated: 174 more rows]

## Sheet: Table S6
Table S6. TF binding sites in the promoter region of the RsPODs.
Gnen Symbol	TF Family	Matched Sequence	Start Position	End Position	Strand	Score	Pattern Name	P-value	Q-value
RsPOD1	AP2	AAAGAAAAAACAGAGAAAAA	804	823	-	15.3671	AT5G17430	3.26e-06	0.00802
RsPOD1	BPC	GAGATGGAGAAAGATGGAGATAGC	710	733	-	13.75	AT2G01930	3.11e-07	0.000984
RsPOD1	Dof	TATTCTTTTTGTTCTTTCTTG	557	577	-	14.1719	AT3G55370	6.44e-06	0.049
RsPOD1	GRAS	GACTTGGAGACAGAAGAAGA	687	706	-	14.1286	AT2G01570	6.53e-06	0.0202
RsPOD1	MADS	TTTTTGTTTTTGTTTCTTTGC	631	651	-	15.8841	AT2G45660	1.84e-06	0.00455
RsPOD1	B3	AACAAAAAAAAAAGA	243	257	+	16.8382	AT1G49480	7.06e-07	0.00323
RsPOD1	BPC	CTCCATCTTTCTCCATCTCTA	715	735	+	13.3973	AT5G42520	3.78e-07	0.00111
RsPOD1	C2H2	CTCCATCTTTCTCCATCTC	715	733	+	14.7815	AT1G72050	2.45e-06	0.0244
RsPOD1	Dof	TTTGCTCTTTTTTTCGTTTTATTTTGA	934	960	+	14.5469	AT1G69570	5.23e-06	0.044
RsPOD1	GRAS	AGCAAAGAAACAAAAACAAA	630	649	+	14.4857	AT2G01570	4.85e-06	0.0168
RsPOD1	MADS	GGTTTTTCTCTGTTTTTTCTT	802	822	+	15.1739	AT2G45660	3.63e-06	0.00753
RsPOD1	MADS	TCTTTTTTTCGTTTTATTTTG	939	959	+	14.1449	AT2G45660	8.66e-06	0.0145
RsPOD2	B3	GCAAAAAAAAAAAAC	741	755	-	16.1471	AT1G49480	1.53e-06	0.00535
RsPOD2	B3	ACCAAAAAAAAAAGA	695	709	+	16.5588	AT1G49480	1.03e-06	0.00419
RsPOD2	BPC	GTGAGATAAAAAGAGAGTGGTAGT	1830	1853	-	7.65625	AT2G01930	3.57e-06	0.00751
RsPOD2	BPC	CACTCTCTTTTTATCTCACAA	1835	1855	+	7.78082	AT5G42520	3.11e-06	0.00695
RsPOD2	MYB	CCCGAAAATATCTAA	86	100	+	16.2031	AT3G10113	9.77e-09	0.00363
RsPOD3	B3	GACAAAAAAAAAGCA	1232	1246	-	15.7059	AT1G49480	2.52e-06	0.00697
RsPOD3	MADS	CTTTTGCTTTTCTGTTTTTTC	7	27	+	15.3043	AT2G45660	3.22e-06	0.00701
RsPOD3	MADS	TGCTTGCTTCTTTTTTTTCTT	994	1014	-	15	AT2G45660	4.24e-06	0.00841
RsPOD3	MADS	GCTTTTTTTTTGTCTCCGTTG	1233	1253	+	14.2319	AT2G45660	8.08e-06	0.0139
RsPOD3	Dof	TTGTTTTAACTTTTAATTCTGCTTTTTT	1213	1240	+	16.1094	AT4G38000	1.11e-06	0.0211
RsPOD3	Dof	TTTGCTTCCATGTTTTTTTACCTTTTTT	284	311	+	14.7969	AT4G38000	3.7e-06	0.0368
RsPOD3	Dof	TTTGCTTTTCTGTTTTTTCTA	9	29	+	14.9531	AT3G55370	3.15e-06	0.0374
RsPOD3	SRS	AAATCCTTATCGCTATTTTTTAA	214	236	+	1.03158	AT1G19790	1e-05	0.0443
RsPOD4	AP2	AAAAGCAAGGAAAAAAAAAA	1954	1973	+	14.6709	AT5G17430	5.64e-06	0.012
RsPOD4	B3	GAAAAAAAAAAAACA	1963	1977	+	17.6324	AT1G49480	3.16e-07	0.00221
RsPOD4	Dof	CAAAAAGCAAGGAAAAAAAAA	1952	1972	+	17.9844	AT5G02460	1.02e-07	0.0092
RsPOD4	Dof	TTTTTTTTTCCTTGCTTTTTG	1952	1972	-	16.9688	AT2G28810	1.83e-07	0.0166
RsPOD4	MADS	TTTTTTTTTTCCTTGCTTTTT	1953	1973	-	16.2609	AT2G45660	1.25e-06	0.00356
RsPOD5	AP2	GAGAAAGAGAGAGAGAGAGA	1849	1868	-	21.1899	AT5G17430	1.99e-09	0.000243
RsPOD5	AP2	TAGAGAAAGAGAGAGAGAAG	1925	1944	-	18.0253	AT5G17430	2.55e-07	0.000965
RsPOD5	BPC	GATAGAGAAAGAGAGAGAGAGAGA	1849	1872	-	35.8438	AT2G01930	1.39e-12	7.98e-09
RsPOD5	BPC	TAGAGAAAGAGAGAGAGAAGAGGT	1921	1944	-	19.2812	AT2G01930	2.51e-08	9.83e-05
RsPOD5	BPC	CCGTCAGTGAGAGAGAGAGTGTGT	1777	1800	-	7.17188	AT2G01930	4.27e-06	0.0086
RsPOD5	GRAS	GAGAAAGAGAGAGAGAGAGA	1849	1868	-	18.6571	AT2G01570	5.98e-08	0.0007
RsPOD5	GRAS	GAGAAAGAGAGAGAGAAGAG	1923	1942	-	17.6857	AT2G01570	2.03e-07	0.00118
RsPOD5	MADS	TGCTGTTTTTTTTTTTTTTTT	1577	1597	-	16.2174	AT2G45660	1.31e-06	0.00362
RsPOD5	AP2	CAAAAAAAAAAAAAAAAACA	1575	1594	+	15.2785	AT5G17430	3.5e-06	0.00853
RsPOD5	B3	AAAAAAAAAAAAAAA	1576	1590	+	17.9853	AT1G49480	2.02e-07	0.0017
RsPOD5	BPC	CTCTCTCTCTCTCTTTCTCTA	1850	1870	+	32.6986	AT5G42520	1.43e-11	7.7e-08
RsPOD5	BPC	TCTTCTCTCTCTCTTTCTCTA	1924	1944	+	21.1507	AT5G42520	1.22e-08	4.5e-05
RsPOD5	BPC	ATGACACACTCTCTCTCTCAC	1774	1794	+	12.4247	AT5G42520	5.56e-07	0.00157
RsPOD5	Dof	CTCCCTTTTCCATCTTTTTCT	757	777	+	15.3125	AT3G55370	2.22e-06	0.0305
RsPOD5	MADS	TCTCTCTCTCTCTCTTTCTCT	1849	1869	+	20.029	AT2G45660	1.76e-09	9.96e-06
RsPOD5	MADS	CTCTTCTCTCTCTCTTTCTCT	1923	1943	+	18.5362	AT2G45660	5.57e-08	0.000243
RsPOD6	GRAS	AAGAAAAAAACAAACGTACG	1871	1890	-	13.7571	AT2G01570	8.81e-06	0.0244
RsPOD6	Trihelix	CTTCCTCCGGCGAAA	882	896	+	18.1094	AT3G58630	4.71e-07	0.0423
RsPOD6	GATA	TGGATCGGATCAA	324	336	+	15.7344	AT2G18380	4.92e-07	0.0464
RsPOD7	Dof	TTTTGTCCGTTTTTTTTTTAATTTTTTT	1456	1483	-	15.7031	AT4G38000	1.63e-06	0.0268
RsPOD7	Dof	CTTTCACTTTAAATTTGTTCTTTCTAC	871	897	+	14.8906	AT1G69570	3.96e-06	0.0393
RsPOD8	SRS	AAACACTAAACTCCAAATCTTAT	1131	1153	-	4.27368	AT1G19790	3.83e-06	0.0224
RsPOD8	SRS	AAATTCTAAACTATAAATCTTAA	1152	1174	-	3.53684	AT1G19790	4.77e-06	0.0256
RsPOD8	SRS	TAATCCTAAACCCTAAACCTTTG	1234	1256	-	16.4421	AT1G19790	5.41e-08	0.000823
RsPOD8	SRS	AAACACTAAACCCTAAACTCTAA	1254	1276	-	27.5684	AT1G19790	3.14e-10	3.67e-05
RsPOD8	SRS	AAACTCTAATCATAAAACCTAAA	1329	1351	-	2.32632	AT1G19790	6.85e-06	0.0316
RsPOD8	SRS	AAACACTAAACCCTAAACTCTAA	1363	1385	-	27.5684	AT1G19790	3.14e-10	3.67e-05
RsPOD8	MADS	TCCTTCCTTTCCTCTCTCTGG	770	790	-	15.4783	AT2G45660	2.74e-06	0.00621
RsPOD8	MYB	GGTAAACCCTAACCC	1200	1214	-	18.1176	AT1G72740	5.85e-07	0.0221
RsPOD8	MYB	GGTAAACCCTAAACC	1219	1233	-	18.8824	AT1G72740	2.99e-07	0.0141
RsPOD8	MYB	AATCCTAAACCCTAAACCT	1237	1255	-	17.7812	AT5G67580	1.34e-07	0.00629
RsPOD8	MYB	AACACTAAACCCTAAACTC	1257	1275	-	18.3438	AT5G67580	3.88e-08	0.00487
RsPOD8	MYB	AATACTAAACCCTAAACTC	1346	1364	-	18.1875	AT5G67580	5.56e-08	0.00524
RsPOD8	MYB	AACACTAAACCCTAAACTC	1366	1384	-	18.3438	AT5G67580	3.88e-08	0.00487
RsPOD9	BPC	TGGAGATGGAGAGAAAGAAGCAAA	1849	1872	-	9.35938	AT2G01930	1.86e-06	0.00435
RsPOD9	CPP	ATTTTAAAATTTAAA	1301	1315	-	17.6986	AT3G22780	6.65e-08	0.0237
RsPOD9	Dof	ACTACTAGTTTTTAAGTGTTACTTTTTT	1653	1680	-	13.6562	AT4G38000	9.54e-06	0.0485
RsPOD9	ERF	CCGCACCCGCAACCGCTGCGT	800	820	-	15.8382	AT4G27950	8.71e-07	0.0327
RsPOD9	ERF	CGTTTGCGGTTGCGG	1375	1389	-	18.1507	AT5G67000	2.88e-07	0.0362
RsPOD9	GRAS	GAGATGGAGAGAAAGAAGCA	1851	1870	-	14.9429	AT2G01570	3.27e-06	0.0125
RsPOD9	BPC	TTGCTTCTTTCTCTCCATCTC	1850	1870	+	11.2329	AT5G42520	8.81e-07	0.00241
RsPOD9	C2H2	TCTCCTCCTCCTTCATATC	1921	1939	+	16.5378	AT1G72050	8.4e-07	0.0149
RsPOD9	Dof	CCAACTCTTTTGCCTTTTGCTTCTTTC	1834	1860	+	14.7344	AT1G69570	4.5e-06	0.0418
RsPOD9	MADS	TTTTGCCTTTTGCTTCTTTCT	1841	1861	+	16.8406	AT2G45660	6.47e-07	0.00215
RsPOD10	B3	AAAAAAAAAAAAAAA	476	490	+	17.9853	AT1G49480	2.02e-07	0.0017
RsPOD11	BPC	CTCTGTCGCTCGATCTGTCTC	20	40	-	4.71233	AT5G42520	8.77e-06	0.0179
RsPOD11	C2H2	CCTTCTCCTCTCCATCTGC	381	399	-	16.1849	AT1G72050	1.05e-06	0.0163
RsPOD11	MADS	TCCCTTCTTTTGCCTTCCTCC	405	425	-	15.1304	AT2G45660	3.78e-06	0.0077
RsPOD11	ERF	CCTCCGCCACCCCGGCGTTTC	431	451	-	17.4265	AT4G27950	3.7e-07	0.0174
RsPOD11	C2H2	TCTCCTCCGCCACCCCGGC	436	454	-	15.6134	AT1G72050	1.49e-06	0.0198
RsPOD11	ERF	ACCCTAGCGCCGCCAACATCT	502	522	-	18.375	AT4G17490	2.54e-07	0.0239
RsPOD11	BPC	ACAAGAGAGAGAGAGAGAAACTTT	558	581	-	9.51562	AT2G01930	1.75e-06	0.00415
RsPOD11	GRAS	AAGAGAGAGAGAGAGAAACT	560	579	-	14.4286	AT2G01570	5.09e-06	0.0175
RsPOD11	AP2	AAACAAGAGAGAGAGAGAGA	564	583	-	17.6709	AT5G17430	3.79e-07	0.00135
RsPOD11	BPC	GCAAAGAGACAGATCGAGCGACAGAGAATC	15	44	+	-33.5696	AT4G38910	5.8e-06	0.0129
RsPOD11	GRAS	CGGAAACAGAGAAGAGGAAC	76	95	+	13.9571	AT2G01570	7.5e-06	0.0223
RsPOD11	ERF	ACGCCGGGGTGGCGGAGGAGA	434	454	+	17.25	AT1G53910	6.89e-07	0.037
RsPOD11	ERF	ATCAGATGTTGGCGGCGCTAG	499	519	+	16.9375	AT1G53910	8.25e-07	0.0388
RsPOD11	BPC	AAAAAAGTTTCTCTCTCTCTC	555	575	+	5.39726	AT5G42520	7e-06	0.0147
RsPOD11	MADS	TCTCTCTCTCTCTTGTTTTGT	566	586	+	16.6957	AT2G45660	7.67e-07	0.00242
RsPOD11	B3	ACAACAAAAAAAAAA	1942	1956	+	14.5735	AT1G49480	6.67e-06	0.0127
RsPOD12	GRAS	CAGAATACGACAAAGACATA	439	458	-	13.9571	AT2G01570	7.5e-06	0.0223
RsPOD13	GRAS	GGGATGAAGAGAAACGAGAA	1940	1959	-	13.9571	AT2G01570	7.5e-06	0.0223
RsPOD14	AP2	AAAAAAGAGAGGACAAGACA	629	648	-	17.8734	AT5G17430	3.04e-07	0.0011
RsPOD14	BPC	CTGGGAGAGAGAGAGAGAGCAGGT	192	215	-	18.6094	AT2G01930	3.46e-08	0.000133
RsPOD14	bZIP	TGTCGCGTGGCCGGAGGGA	1122	1140	-	20.6163	AT1G49720	7.41e-08	0.018
RsPOD14	C2H2	CCATCTCCATCTCATCCTC	1757	1775	-	17.9748	AT1G72050	3.33e-07	0.00778
RsPOD14	Dof	TCGATCTTGTTTCTCAATTTTCTTTTTT	1961	1988	-	13.8594	AT4G38000	8.11e-06	0.0481
RsPOD14	ERF	GCCACCGCCGTTGAAGCCTGC	955	975	-	22.4531	AT5G13910	1.77e-08	0.00437
RsPOD14	ERF	TCTCCGGCGCCGTTG	1812	1826	-	18.1562	AT1G28370	4.15e-07	0.031
RsPOD14	GRAS	GAGAGAGAGAGAGAGCAGGT	192	211	-	16.0143	AT2G01570	1.21e-06	0.00584
RsPOD14	LBD	CCACCGCCGTTGAAGCCTGCT	954	974	-	16.25	AT1G65620	1.02e-06	0.0332
RsPOD14	Trihelix	GGAACTCCGGCGAGG	1642	1656	-	20.1719	AT3G58630	6.02e-08	0.0114
RsPOD14	Trihelix	CCTCTCCGGCGCCGT	1814	1828	-	19.0625	AT5G05550	1.5e-07	0.0284
RsPOD14	BPC	TAAACCTGCTCTCTCTCTCTC	189	209	+	10.6164	AT5G42520	1.11e-06	0.00298
RsPOD14	BPC	AAGAGGATGAGATGGAGATGGACA	1755	1778	+	7.89062	AT2G01930	3.27e-06	0.00708
RsPOD14	Dof	GTGTCACTTTACGTTTTTGGTTTTATT	368	394	+	14.9062	AT1G69570	3.91e-06	0.0393
RsPOD14	ERF	GCAGGCTTCAACGGCGGTGGC	955	975	+	20.1719	AT1G77640	9.55e-08	0.0359
RsPOD14	ERF	CAACGGCGCCGGAGA	1812	1826	+	18.4531	AT1G50640	3.42e-07	0.0258
RsPOD14	MADS	TCTTGTCCTCTCTTTTTTTTG	631	651	+	16.7246	AT2G45660	7.42e-07	0.00238
RsPOD14	SRS	AAAACCTAAGAATTAAATCCAAG	771	793	+	4.26316	AT1G19790	3.84e-06	0.0224
RsPOD15	B3	AACAAAAAAAAAAAG	1953	1967	+	17.4265	AT1G49480	3.5e-07	0.00221
RsPOD15	C2H2	GCTTCTCCTCATCCTCCAC	188	206	-	20.7059	AT1G72050	5.09e-08	0.00344
RsPOD15	Dof	TATTAGCTTTTTTTTTTTGTTTTTGGC	1947	1973	-	17.1094	AT1G69570	5.46e-07	0.018
RsPOD15	ERF	CTTCTCCTCATCCTCCACCT	186	205	-	15.3438	AT1G71450	2e-06	0.0441
RsPOD15	ERF	TCGCCTTTTGCTTCGCCGCCT	225	245	-	18.8125	AT3G20310	2.2e-07	0.0165
RsPOD15	ERF	CTATCGCCACCGTCG	967	981	-	18.7031	AT1G75490	2.82e-07	0.0266
RsPOD15	ERF	GGCGGCGAAGCAAAAGGCGA	226	245	+	17.0312	AT4G28140	9.63e-07	0.0468
RsPOD15	ERF	CGACGGTGGCGATAG	967	981	+	17.25	AT1G50640	7.26e-07	0.0342
RsPOD15	LBD	ATCGCCTTTTGCTTCGCCGCC	226	246	-	18.5625	AT5G63090	2.01e-07	0.0162
RsPOD15	MADS	GCTTTTTTTTTTTGTTTTTGG	1948	1968	-	14.7101	AT2G45660	5.45e-06	0.0102
RsPOD16	AP2	AATAAGGAAAATAAGAAAAA	530	549	-	14.9747	AT5G17430	4.46e-06	0.00985
RsPOD16	AP2	AAAAAAAAAAAGAATAAAAG	1793	1812	-	15.1519	AT5G17430	3.88e-06	0.00899
RsPOD16	B3	AAAAAAAAAAAAAGA	1800	1814	-	16.2353	AT1G49480	1.44e-06	0.00516
RsPOD16	BPC	CTCGCTTTCTCTCTTTATATA	1957	1977	-	14.4247	AT5G42520	2.49e-07	0.000792
RsPOD16	GRAS	TAGAAGAGAACAAAAGAAAA	155	174	-	14.2286	AT2G01570	6.01e-06	0.0196
RsPOD16	B3	GAAAAAAAAATAAAA	555	569	+	15.2647	AT1G49480	3.86e-06	0.00885
RsPOD16	BPC	CATATATAAAGAGAGAAAGCGAGT	1955	1978	+	7.40625	AT2G01930	3.91e-06	0.00806
RsPOD16	Dof	TTTAGTCTTTTATTCTTTTTTTTTTTT	1787	1813	+	14.5469	AT1G69570	5.23e-06	0.044
RsPOD16	MADS	TTTTTCTTTTGTTCTCTTCTA	154	174	+	15.3913	AT2G45660	2.97e-06	0.0067
RsPOD16	MADS	TTTTATTCTTTTTTTTTTTTT	1794	1814	+	16.5217	AT2G45660	9.35e-07	0.00285
RsPOD17	B3	GCAAGAAAAAAAAAG	1825	1839	-	15.6618	AT1G49480	2.56e-06	0.00697
RsPOD17	BPC	GAGAAAGAGAAGAGAGTAGGAAGA	1113	1136	-	5.92188	AT2G01930	6.74e-06	0.0125
RsPOD17	BPC	CTCTCTCTCTTTCTTTCTTTC	1714	1734	-	26.0411	AT5G42520	9.31e-10	4.32e-06
RsPOD17	Dof	CTTACTTTTTTCTCTCTCTCT	1725	1745	-	17.6719	AT3G55370	1.47e-07	0.00873
RsPOD17	Dof	AAAAAAGAAAATTGTAAAAAA	1811	1831	-	14.9375	AT5G02460	3.59e-06	0.0463
RsPOD17	GRAS	AAGATGAAGAGAGAAGAAGA	1968	1987	-	16.2143	AT2G01570	9.96e-07	0.00499
RsPOD17	MADS	TTTCTCTCTCTCTTTCTTTCT	1717	1737	-	20.1159	AT2G45660	1.32e-09	7.7e-06
RsPOD17	AP2	AAGAAAGAAAGAGAGAGAGA	1716	1735	+	21.443	AT5G17430	1e-09	0.000243
RsPOD17	B3	CAAAAAAAAAAAAAA	1366	1380	+	17.3088	AT1G49480	4.09e-07	0.00221
RsPOD17	BPC	GAAAGAAAGAAAGAGAGAGAGAAA	1714	1737	+	24.6406	AT2G01930	1.59e-09	6.91e-06
RsPOD17	C2H2	CTTCATATCACTCCTCCTC	1940	1958	+	13.3109	AT1G72050	5.76e-06	0.0319
RsPOD17	Dof	TTACCTCTTTTCGTTTTTCTTACTTTC	859	885	+	14.4688	AT1G69570	5.57e-06	0.0458
RsPOD17	Dof	ATAATTTTTTTTTACAATTTTCTTTTTT	1804	1831	+	15.0312	AT4G38000	3.01e-06	0.034
RsPOD17	GRAS	TAGAAAACGACAAACAGAGT	989	1008	+	14.9429	AT2G01570	3.27e-06	0.0125
RsPOD17	GRAS	GAGAGAGAGAAAAAAGTAAG	1726	1745	+	15.6857	AT2G01570	1.66e-06	0.00762
RsPOD18	BPC	TCTTCTCTATCTCTCTGTATC	1972	1992	-	9.72603	AT5G42520	1.55e-06	0.00391
RsPOD18	Dof	CTTGTTCTTTTTTTCTTTTTTTTGCCA	635	661	-	16.7656	AT1G69570	7.6e-07	0.0229
RsPOD18	ERF	CCCCAGAGTCAACCGCCGGCG	96	116	-	16.0469	AT5G47220	1.18e-06	0.0446
RsPOD18	ERF	CCATCGGCGCCGCCGAGATCTCCTCCGA	219	246	-	21.2188	AT3G23240	5.69e-08	0.00533
RsPOD18	ERF	CGAAACCACCTCCAACGACA	304	323	-	14.7344	AT1G71450	2.91e-06	0.0497
RsPOD18	LBD	GCGCCGCCGAGATCTCCTCCG	220	240	-	22.6406	AT1G65620	1.42e-08	0.00534
RsPOD18	MADS	GTTCTTTTTTTCTTTTTTTTG	638	658	-	18.0435	AT2G45660	1.26e-07	0.000515
RsPOD18	MYB	CCCAACAACCGCACC	505	519	-	18.0938	AT1G09540	7.73e-08	0.029
RsPOD18	Trihelix	CAACCGCCGGCGAAG	93	107	-	17.9062	AT3G58630	5.6e-07	0.0423
RsPOD18	AP2	GATGGCAAAAAAAAGAAAAA	633	652	+	14.3924	AT5G17430	6.95e-06	0.0139
RsPOD18	AP2	AGAGAGATAGAGAAGAGAGA	1977	1996	+	16.2025	AT5G17430	1.6e-06	0.00457
RsPOD18	B3	GGCAAAAAAAAGAAA	636	650	+	14.3824	AT1G49480	7.6e-06	0.0133
RsPOD18	BPC	AAGATACAGAGAGATAGAGAAGAG	1970	1993	+	13.3906	AT2G01930	3.62e-07	0.00111
RsPOD18	C2H2	CTTCATTTTCCTCATTTTC	1177	1195	+	13.2773	AT1G72050	5.87e-06	0.0319
RsPOD18	C2H2	CTTCCCGCTTCTTCCCCTC	1920	1938	+	13.8151	AT1G72050	4.32e-06	0.0288
RsPOD18	C2H2	CTTCTTCACCATCTCCCAC	1938	1956	+	13.8992	AT1G72050	4.12e-06	0.0288
RsPOD18	Dof	AAAAAAGAAAAAAAGAACAAG	641	661	+	17.7969	AT5G02460	1.32e-07	0.00956
RsPOD18	ERF	CGTTCTTCGCCGGCG	89	103	+	19.9844	AT5G19790	8.16e-08	0.00852
RsPOD18	ERF	CGGCGGCGCCGATGG	232	246	+	23.2188	AT1G28160	8.67e-09	0.00243
RsPOD18	ERF	CAGTTGTGGCTCCGGCGACGA	430	450	+	15.5781	AT5G44210	1.25e-06	0.0361
RsPOD18	MYB	AAACCAGAACCCTAAATCG	1157	1175	+	16.7031	AT5G67580	8.85e-07	0.0196
RsPOD18	Trihelix	GTGGCTCCGGCGACG	435	449	+	21.0781	AT3G58630	1.91e-08	0.0072
RsPOD19	B3	AACAAAAAAAAAAGA	1495	1509	+	16.8382	AT1G49480	7.06e-07	0.00323
RsPOD19	C2H2	CCCCCCCTTACTCCTTTAC	1822	1840	+	14.5126	AT1G72050	2.88e-06	0.0244
RsPOD19	Dof	TTTACTCTTTTTTTTTTGTTC	1494	1514	-	14.1406	AT3G55370	6.62e-06	0.0493
RsPOD19	ERF	CTCCTTTACTGCTTCCGCCA	1832	1851	+	14.8906	AT1G71450	2.65e-06	0.0497
RsPOD19	MADS	TCCCGTTTACTCTTTTTTTTT	1499	1519	-	14.4348	AT2G45660	6.86e-06	0.0122
RsPOD20	B3	CAAAAAAAAAAAAAA	1316	1330	+	17.3088	AT1G49480	4.09e-07	0.00221
RsPOD20	MADS	TCTTCCCTTTCTCGTCTCTCT	1152	1172	-	14.0725	AT2G45660	9.16e-06	0.0151
RsPOD20	ERF	CGACGCCGGCTCCACCATCT	89	108	-	19.125	AT1G71450	1.6e-07	0.03
RsPOD20	C2H2	CCTTCTTCCCTTTCTCGTC	1157	1175	-	13.1176	AT1G72050	6.43e-06	0.0319
RsPOD21	BPC	GAAAGGGAAACAGAAGCAGAGAAA	103	126	-	7.14062	AT2G01930	4.32e-06	0.00865
RsPOD21	Dof	CTGTCTTTTTTTTTTTTTTTG	1251	1271	-	16.1406	AT3G55370	9.35e-07	0.0238
RsPOD21	GRAS	GAAAGGGAAACAGAAGCAGA	107	126	-	14.6286	AT2G01570	4.3e-06	0.0156
RsPOD21	MADS	CCTCTGTCTTTTTTTTTTTTT	1254	1274	-	17.2029	AT2G45660	4.13e-07	0.00147
RsPOD21	NAC	CTTGCTATCCAAGAAAG	1382	1398	-	19.0625	AT3G15510	3.04e-07	0.0376
RsPOD21	AP2	AAAAAAAAAAAAAAGACAGA	1253	1272	+	19.2658	AT5G17430	5.55e-08	0.000268
RsPOD21	B3	AAAAAAAAAAAAAAA	1252	1266	+	17.9853	AT1G49480	2.02e-07	0.0017
RsPOD21	BPC	AAATAGTCAAAAAAAAAAAAAAAGACAGAG	1244	1273	+	-29.6962	AT4G38910	2.74e-06	0.00682
RsPOD21	GRAS	AAAAAAAAGACAGAGGTGCA	1259	1278	+	14.7429	AT2G01570	3.89e-06	0.0145
RsPOD21	MADS	TCTCTGCTTCTGTTTCCCTTT	105	125	+	15.8116	AT2G45660	1.98e-06	0.00483
RsPOD21	NAC	TTTCTTGGATAGCAAGA	1383	1399	+	20.8594	AT3G10500	6.91e-08	0.026
RsPOD22	AP2	AATAAGAAAAGGAAGAGAAA	755	774	-	18.3418	AT5G17430	1.76e-07	0.000761
RsPOD22	AP2	AAAAAAAAGAAAAAAACAGA	1166	1185	-	18.5696	AT5G17430	1.34e-07	0.0006
RsPOD22	AP2	AAGGAAGAAAAAAAAAAAAA	1697	1716	-	18.4051	AT5G17430	1.64e-07	0.000714
RsPOD22	AP2	GATAGATAGAGAGAGAGACA	1933	1952	-	14.4051	AT5G17430	6.88e-06	0.0139
RsPOD22	B3	CAAAAAAAAAAAAGA	1176	1190	-	15.5588	AT1G49480	2.81e-06	0.00732
RsPOD22	B3	AAGAAAAAAAAAAAA	1698	1712	-	16.7794	AT1G49480	7.88e-07	0.00336
RsPOD22	BPC	AAAAGAAAGAGAGATGCAGAGAAA	1904	1927	-	13.4688	AT2G01930	3.5e-07	0.00109
RsPOD22	BPC	GATAGATAGAGAGAGAGACAGGTG	1929	1952	-	17.8594	AT2G01930	4.94e-08	0.000182
RsPOD22	GRAS	AAAAGGAAGAGAAAATTGGA	749	768	-	13.6857	AT2G01570	9.32e-06	0.0256
RsPOD22	GRAS	AAAAAAAAGAAAAAAACAGA	1166	1185	-	14.2429	AT2G01570	5.94e-06	0.0195
RsPOD22	GRAS	TAGATAGAGAGAGAGACAGG	1931	1950	-	14.6143	AT2G01570	4.35e-06	0.0157
RsPOD22	BPC	TTCTCTGCATCTCTCTTTCTT	1905	1925	+	8.38356	AT5G42520	2.51e-06	0.00583
RsPOD22	BPC	TCACCTGTCTCTCTCTCTATC	1928	1948	+	15.6438	AT5G42520	1.5e-07	0.000495
RsPOD22	C2H2	TCTCATCATCTTCCTTCTC	910	928	+	19.1513	AT1G72050	1.52e-07	0.00485
RsPOD22	Dof	ACAATTCTGTTTTTTTCTTTTTTTTTTTT	1161	1189	+	17.2812	AT5G66940	3.24e-07	0.0323
RsPOD22	MADS	TGTTTTTTTCTTTTTTTTTTT	1168	1188	+	18.1449	AT2G45660	1.08e-07	0.000444
RsPOD22	MADS	TTTTTTTTTTTTTCTTCCTTC	1697	1717	+	17.1884	AT2G45660	4.21e-07	0.00148
RsPOD22	MADS	TCTCTGCATCTCTCTTTCTTT	1906	1926	+	16.058	AT2G45660	1.54e-06	0.004
RsPOD23	BPC	CTCTCTTCTTCTCTCTCACTA	1971	1991	-	20.8219	AT5G42520	1.43e-08	5.23e-05
RsPOD23	C2H2	CTCTCTCTTCTTCTCTCTC	1975	1993	-	12.5462	AT1G72050	8.85e-06	0.0367
RsPOD23	MADS	TCTTGCTTTGTTTCTTTTCGA	382	402	-	14.1449	AT2G45660	8.66e-06	0.0145
RsPOD23	MADS	TTTTTCTCTCTCTCTTCTTCT	1980	2000	-	18.3768	AT2G45660	7.36e-08	0.000314
RsPOD23	AP2	GAGAAGAAGAGAGAGAGAAA	1979	1998	+	19.2785	AT5G17430	5.48e-08	0.000268
RsPOD23	B3	GCAAAAAAAAAAAAA	1378	1392	+	18.0735	AT1G49480	1.35e-07	0.0017
RsPOD23	B3	AAAAAAAAAAAAACT	1865	1879	+	14.3824	AT1G49480	7.6e-06	0.0133
RsPOD23	BPC	GTGAGAGAGAAGAAGAGAGAGAGA	1973	1996	+	25.4375	AT2G01930	1.02e-09	4.67e-06
RsPOD23	GRAS	CGAAAAGAAACAAAGCAAGA	383	402	+	13.7857	AT2G01570	8.61e-06	0.024
RsPOD23	GRAS	GAGAAGAAGAGAGAGAGAAA	1979	1998	+	17.5857	AT2G01570	2.28e-07	0.0013
RsPOD24	bHLH	GTGTTCGCCACGTGTCATCCGCT	1150	1172	-	22.2188	AT3G23210	4e-09	0.0015
RsPOD24	C2H2	TCTCTTCTCCTTCATCCAC	1193	1211	-	15.3697	AT1G72050	1.73e-06	0.0208
RsPOD24	ERF	CGATGATGCTGGCGACGGTGA	357	377	-	16.25	AT5G44210	8.6e-07	0.0302
RsPOD24	ERF	ACGGCGGCGAACTCGAT	637	653	-	17.0781	AT4G18450	6.16e-07	0.0332
RsPOD24	BPC	GACAAATAGATAAAAAGAGAAAGG	1245	1268	+	8.09375	AT2G01930	3.02e-06	0.00668
RsPOD24	bHLH	GCGGATGACACGTGGCGAACACA	1151	1173	+	19.2188	AT3G23210	1.34e-07	0.0252
RsPOD24	bZIP	TGACACGTGGCGAACACAG	1156	1174	+	20.1744	AT1G49720	9.54e-08	0.018
RsPOD24	ERF	CGTCGCCAGCATCATCGTCG	361	380	+	16.7188	AT1G71450	8.29e-07	0.0311
RsPOD24	ERF	TCGAGTTCGCCGCCGTGTTGGACGTTCC	638	665	+	18.6406	AT3G23240	3.26e-07	0.0215
RsPOD24	ERF	GCTCCACCGCC	854	864	+	19.2188	AT3G57600	2.55e-07	0.0321
RsPOD24	LBD	CCGTCGCCAGCATCATCGTCG	360	380	+	15.7812	AT1G65620	1.34e-06	0.0358
RsPOD25	AP2	AAAAAAATAAAAACAACAAA	1733	1752	-	14.6203	AT5G17430	5.86e-06	0.0123
RsPOD26	AP2	AAAAAAAAGAAAGAAAATAG	243	262	-	15.1139	AT5G17430	4e-06	0.0091
RsPOD26	AP2	GCGAAGAAAAAAAAGACAAA	1019	1038	-	14.1899	AT5G17430	8.06e-06	0.0151
RsPOD26	AP2	CAAAAAAAAAAAAAAAAAAA	1377	1396	-	16.0886	AT5G17430	1.77e-06	0.00485
RsPOD26	B3	ATCAGAAAAAAAAAA	737	751	-	14.7353	AT1G49480	5.94e-06	0.0118
RsPOD26	B3	AAAAAAAAAAAAAAA	1377	1391	-	17.9853	AT1G49480	2.02e-07	0.0017
RsPOD26	C2H2	TTTCCTCAGCTTCATCCAC	90	108	-	15.5378	AT1G72050	1.56e-06	0.0198
RsPOD26	Dof	TTTTTGTGATTTTTTTTTTTTTTTTTTT	1368	1395	+	15.4375	AT4G38000	2.09e-06	0.0277
RsPOD26	MADS	TTTTTTTTTTTTTTTTTTTGA	1377	1397	+	16.0435	AT2G45660	1.57e-06	0.004
RsPOD26	WRKY	GTTGGCCTACCGTTGACTCAT	470	490	+	18.7059	AT4G04450	6.5e-08	0.0244
RsPOD27	LBD	TCTCCACCGTTAAATCAGGCG	1951	1971	+	16.5156	AT1G65620	8.73e-07	0.0332
RsPOD28	MADS	TGTTTTCATTTCCCTTTTCTC	1765	1785	-	14	AT2G45660	9.69e-06	0.0159
RsPOD28	C2H2	CCACCTCTACCAACTCCTT	1786	1804	-	13.2941	AT1G72050	5.82e-06	0.0319
RsPOD28	ERF	TACGCCACCTCTACCAACTCC	1788	1808	-	15.1884	AT5G25390	6.31e-07	0.0381
RsPOD28	MYB	CGCCACCTCTACCAACTCCTT	1786	1806	-	19.3906	AT1G79180	1.33e-07	0.0499
RsPOD29	AP2	AAAAAAGGAAAAAAAAAAGA	863	882	-	14.2405	AT5G17430	7.77e-06	0.0151
RsPOD29	B3	AAAGGAAAAAAAAAA	865	879	-	14.8676	AT1G49480	5.26e-06	0.0108
RsPOD29	B3	GACAGAAAAAAAAAG	1127	1141	-	16.5441	AT1G49480	1.06e-06	0.00426
RsPOD29	Dof	GTTCTCTTCTTTGCAACTTTTTTTTTTTT	728	756	-	16.8281	AT5G66940	5.39e-07	0.0323
RsPOD29	Dof	AAAAAAGGAAAAAAAAAAGAG	862	882	-	20.0469	AT5G02460	2.16e-09	0.00078
RsPOD29	Dof	TTTTCTTTCTTTTTTTTTGCT	1980	2000	-	14.7031	AT3G55370	3.99e-06	0.0407
RsPOD29	MADS	TTTCTTTCTTTTTTTTTGCTA	1979	1999	-	14.3768	AT2G45660	7.19e-06	0.0126
RsPOD29	AP2	ATAGCAAAAAAAAAGAAAGA	1978	1997	+	14.2911	AT5G17430	7.49e-06	0.0147
RsPOD29	B3	ATAAAAAAAAAAAAG	726	740	+	14.2206	AT1G49480	8.63e-06	0.0145
RsPOD29	B3	GCAAAAAAAAAGAAA	1981	1995	+	15.3676	AT1G49480	3.46e-06	0.00825
RsPOD29	Dof	AAAAAAGTTGCAAAGAAGAGA	734	754	+	16.1094	AT5G02460	1.09e-06	0.0334
RsPOD29	Dof	CATGCTCTTTTTTTTTTCCTTTTTTGA	858	884	+	19.0938	AT1G69570	6.73e-08	0.00702
RsPOD29	MADS	TCTTTTTTTTTTCCTTTTTTG	863	883	+	18.1449	AT2G45660	1.08e-07	0.000444
RsPOD30	Dof	TTTGTCCTTTAGTCTTTTTACTCTTTC	213	239	+	14.8281	AT1G69570	4.17e-06	0.0397
RsPOD31	B3	AAAGAAAAAAAATAA	1061	1075	+	14.4265	AT1G49480	7.37e-06	0.0133
RsPOD32	B3	GACCAAAAAAAAACG	1849	1863	-	14.1176	AT1G49480	9.47e-06	0.0153
RsPOD32	Dof	AGATCACTTTTTTTTTTTTTTTTTGAT	290	316	-	19.2969	AT1G69570	5.32e-08	0.00702
RsPOD32	Dof	TTTTTCCTTTTTATTTTCAATTTTCTT	827	853	-	17.5	AT1G69570	3.71e-07	0.0149
RsPOD32	MADS	TCACTTTTTTTTTTTTTTTTT	293	313	-	14.9275	AT2G45660	4.52e-06	0.00887
RsPOD32	AP2	AAAAAAAAAAAAAAAAGTGA	294	313	+	17.0506	AT5G17430	7.18e-07	0.00237
RsPOD32	AP2	GAAAATAAAAAGGAAAAAAA	836	855	+	13.8987	AT5G17430	9.92e-06	0.0177
RsPOD32	B3	AAAAAAAAAAAAAAA	293	307	+	17.9853	AT1G49480	2.02e-07	0.0017
RsPOD33	Dof	GTATCTTTTTTTCTTCTTTAT	654	674	-	15.8438	AT3G55370	1.29e-06	0.0238
RsPOD33	Dof	TTTACTTTTTATATTTTATTT	193	213	+	16.125	AT3G55370	9.51e-07	0.0238
RsPOD33	AP2	CAAAAAATAAAGAAGAAAAA	648	667	+	15.0886	AT5G17430	4.08e-06	0.00916
RsPOD34	AP2	AGGAAAAAGGAGAAAAAAGG	461	480	-	17.1646	AT5G17430	6.42e-07	0.00216
RsPOD34	B3	GCAAAAAAAAAGAAA	32	46	-	15.3676	AT1G49480	3.46e-06	0.00825
RsPOD34	Dof	GAAAAAGGAGAAAAAAGGAAG	458	478	-	17.5156	AT5G02460	1.95e-07	0.0117
RsPOD34	Dof	ATTTCACTTTTTATCCTTTTTTTTTTG	875	901	-	18.9688	AT1G69570	7.75e-08	0.00702
RsPOD34	Dof	ATTTCACTTTTTATCCTTTTTTTTTTT	1134	1160	-	20.5	AT1G69570	1.22e-08	0.00441
RsPOD34	Dof	TTATCTTTACATTTTTTTTTT	1760	1780	-	14.8906	AT3G55370	3.34e-06	0.0374
RsPOD34	GRAS	GGAAAAAGGAGAAAAAAGGA	460	479	-	15.3429	AT2G01570	2.28e-06	0.00963
RsPOD34	AP2	AAAAAAAAAAAGGATAAAAA	1134	1153	+	15.2658	AT5G17430	3.54e-06	0.00853
RsPOD34	Dof	CTTCCTTTTTTCTCCTTTTTC	458	478	+	17.5781	AT2G28810	7.02e-08	0.00852
RsPOD34	Dof	AAAAAGGATAAAAAGTGAAAT	881	901	+	16.8906	AT1G29160	1.75e-07	0.0319
RsPOD34	Dof	AAAAAGGATAAAAAGTGAAAT	1140	1160	+	16.8906	AT1G29160	1.75e-07	0.0319
RsPOD34	MADS	TGTTCTTATTTCTTTTTTTTT	24	44	+	14.913	AT2G45660	4.58e-06	0.00893
RsPOD34	MADS	TCCTTTTTTCTCCTTTTTCCT	460	480	+	17.058	AT2G45660	4.96e-07	0.00168
RsPOD35	BPC	GAGTGGGAGAGATTGGGTGGGACT	1906	1929	-	10.625	AT2G01930	1.13e-06	0.00294
RsPOD35	Dof	TGTTTTTTTTTTTCCTTTTTG	1526	1546	-	18.4844	AT2G28810	1.32e-08	0.0024
RsPOD35	MADS	TCTTCCTCTCGTTTTCTTTCC	399	419	-	15.3768	AT2G45660	3.01e-06	0.00671
RsPOD35	MADS	TTTTTCCTTTTTGGG	1524	1538	-	19.9531	AT2G22540	5.03e-08	0.0181
RsPOD35	AP2	GAAAACGAGAGGAAGAGAAG	404	423	+	19.0506	AT5G17430	7.38e-08	0.000347
RsPOD35	AP2	AAAGGAAAAAAAAAAACAAA	1529	1548	+	16.0127	AT5G17430	1.89e-06	0.00506
RsPOD35	B3	GGAAAAAAAAAAACA	1532	1546	+	15.7647	AT1G49480	2.34e-06	0.00664
RsPOD35	B3	AACAAACAAAAAGAA	1624	1638	+	14.0588	AT1G49480	9.98e-06	0.016
RsPOD35	BPC	GGGAAAGAAAACGAGAGGAAGAGA	398	421	+	15.6094	AT2G01930	1.38e-07	0.000468
RsPOD35	BPC	CCCACCCAATCTCTCCCACTC	1909	1929	+	5.43836	AT5G42520	6.91e-06	0.0146
RsPOD35	Dof	CAAAAAGGAAAAAAAAAAACA	1526	1546	+	18.8906	AT5G02460	2.37e-08	0.00428
RsPOD35	GRAS	GAGAGGAAGAGAAGAACAAT	410	429	+	15.3571	AT2G01570	2.25e-06	0.00962
RsPOD35	MADS	CCCAAAAAGGAAAA	1524	1537	+	18.2031	AT5G20240	1.7e-07	0.0496
RsPOD36	MADS	TTTTGTTTTGTTTTGTTTTCT	661	681	+	15.4783	AT2G45660	2.74e-06	0.00621
RsPOD36	GRAS	GGGGAGAAAACAAAACAAAA	666	685	-	14.1714	AT2G01570	6.3e-06	0.0198
RsPOD36	MADS	GTTTTCCCTCTTTTTTTTTAT	977	997	-	14.5942	AT2G45660	6.01e-06	0.0111
RsPOD36	AP2	AAAAAAAAAGAGGGAAAACA	979	998	+	14.2025	AT5G17430	7.99e-06	0.0151
RsPOD36	AP2	GAAAAAGAATAGAGAAGAAA	1266	1285	+	14.3291	AT5G17430	7.28e-06	0.0143
RsPOD36	Dof	GAAAAAGAATAGAGAAGAAAA	1266	1286	+	15.7031	AT5G02460	1.68e-06	0.0357
RsPOD36	B3	GCAAAACAAAAAACG	1648	1662	+	14.1912	AT1G49480	8.86e-06	0.0145
RsPOD37	SRS	TAACGGTAATGCCTTAAACTTAA	1353	1375	+	1.13684	AT1G19790	9.71e-06	0.0436
RsPOD38	BPC	CTCTTTTTCTTACCCTCATTC	369	389	-	7.09589	AT5G42520	3.94e-06	0.00871
RsPOD38	BPC	CTCTCTCTCTCTCTCTTCCAA	1154	1174	-	21.726	AT5G42520	9.17e-09	3.65e-05
RsPOD38	BPC	CTCTCTCTCTCTCTCTCTCTC	1176	1196	-	40.5479	AT5G42520	4.84e-14	2.96e-10
RsPOD38	BPC	TCAAATCCATCTCTCTCTCTC	1192	1212	-	10.411	AT5G42520	1.2e-06	0.00314
RsPOD38	C2H2	CCGCCCCCGCCTTCTCCCT	1255	1273	-	15.9832	AT1G72050	1.19e-06	0.017
RsPOD38	Dof	ATTTTTCTTTTTTTTTTAATTGTTTTT	1659	1685	-	16.125	AT1G69570	1.37e-06	0.035
RsPOD38	Dof	TAGGTACTTTTTGTTTTGTTTTGTTTA	1879	1905	-	16.0312	AT1G69570	1.49e-06	0.035
RsPOD38	ERF	CTGCAGCCGCCGCCGTAGGCTTTGGCGG	899	926	-	26.0938	AT3G23240	6.2e-10	0.000232
RsPOD38	ERF	CCGCCCCCGCCTTCTCCCTCC	1253	1273	-	19	AT4G27950	1.5e-07	0.00806
RsPOD38	ERF	GCGACGGCGACGACCGT	1275	1291	-	19.375	AT4G18450	1.67e-07	0.0126
RsPOD38	LBD	CCGCCGCCGTAGGCTTTGGCG	900	920	-	19.4375	AT1G65620	1.4e-07	0.0158
RsPOD38	MADS	TCTCTCTCTCTCTCTCTTCCA	1155	1175	-	18.4638	AT2G45660	6.33e-08	0.000273
RsPOD38	MADS	TCTCTCTCTCTCTCTCTCTCT	1177	1197	-	20.5217	AT2G45660	3.08e-10	1.83e-06
RsPOD38	MADS	TCTCTCTTTGCTTCTTTGTTT	1980	2000	-	15.1739	AT2G45660	3.63e-06	0.00753
RsPOD38	AP2	AAGAGAGAGAGAGAGAGAGA	1158	1177	+	20.0886	AT5G17430	1.61e-08	0.000243
RsPOD38	AP2	GAGAGAGAGAGAGAGAGAGA	1178	1197	+	19.3671	AT5G17430	4.85e-08	0.000243
RsPOD38	BPC	GAATGAGGGTAAGAAAAAGAGGTA	369	392	+	5.20312	AT2G01930	8.72e-06	0.0154
RsPOD38	BPC	AATAATTGGAAGAGAGAGAGAGAGAGAGAG	1149	1178	+	13.1899	AT4G38910	7.6e-11	4.24e-07
RsPOD38	BPC	GAGAGAGAGAGAGAGAGAGAGAGA	1180	1203	+	45.3281	AT2G01930	8.97e-16	5.64e-12
RsPOD38	ERF	CCCACGTAGCCGCCAAAGCCTACGGCGG	890	917	+	22.3281	AT3G23240	2.35e-08	0.00294
RsPOD38	ERF	CGGTCGTCGCCGTCG	1276	1290	+	20.6406	AT5G19790	4.1e-08	0.00773
RsPOD38	GRAS	AAGAGAGAGAGAGAGAGAGA	1158	1177	+	17.3286	AT2G01570	3.06e-07	0.0017
RsPOD38	GRAS	GAGAGAGAGAGAGAGAGAGA	1178	1197	+	18.1286	AT2G01570	1.19e-07	0.0007
RsPOD38	LBD	GCCGCCAAAGCCTACGGCGGC	898	918	+	19.6719	AT5G63090	1.01e-07	0.0162
RsPOD39	BPC	CTCTCTCTTTCTTTTTCTCTA	1980	2000	-	13.8082	AT5G42520	3.21e-07	0.000987
RsPOD39	Dof	CTTTCTTTTTCTCTACTTTGT	1974	1994	-	14.5938	AT3G55370	4.41e-06	0.0418
RsPOD39	MADS	TCTCTCTTTCTTTTTCTCTAC	1979	1999	-	16.8261	AT2G45660	6.58e-07	0.00217
RsPOD39	AP2	TAGAGAAAAAGAAAGAGAGA	1980	1999	+	17.9114	AT5G17430	2.91e-07	0.00107
RsPOD39	BPC	AAAGTAGAGAAAAAGAAAGAGAGA	1976	1999	+	11.8125	AT2G01930	6.99e-07	0.00197
RsPOD39	Dof	TCTTCTTTTTTTATCTTCTTT	1568	1588	+	15.1562	AT3G55370	2.59e-06	0.0334
RsPOD39	GRAS	TAGAGAAAAAGAAAGAGAGA	1980	1999	+	14.0429	AT2G01570	7e-06	0.0213
RsPOD39	HD-ZIP	TTCAATTATTGGT	386	398	+	17.7846	AT5G03790	1.17e-07	0.0412
RsPOD40	AP2	CGAAAAGAAAAGACAAGAAG	768	787	+	15.8101	AT5G17430	2.25e-06	0.00581
RsPOD40	AP2	AGAGAAATAAAGAAAAAAGA	715	734	-	15.2025	AT5G17430	3.73e-06	0.00881
RsPOD40	B3	ATCAAAAAAAAAAAA	1117	1131	+	15.9853	AT1G49480	1.98e-06	0.0058
RsPOD40	Dof	TTATCTTTTTTCTTTATTTCT	712	732	+	15.8125	AT3G55370	1.33e-06	0.0238
RsPOD40	GRAS	AGGAGTGAGACAAAAGCTGA	1976	1995	-	14.2	AT2G01570	6.16e-06	0.0198
RsPOD40	GRAS	GAGACAGAAACAAAATGAAA	378	397	-	14.1714	AT2G01570	6.3e-06	0.0198
RsPOD41	GRAS	AGGAGCGAGACAAAAGCTGG	1976	1995	-	16.3286	AT2G01570	8.87e-07	0.00451
RsPOD41	B3	CAGAGAAAAAAAAAA	244	258	-	14.8529	AT1G49480	5.36e-06	0.0109
RsPOD42	Dof	CTTCTTGACCCTTTGGTTCTTCTTTTTC	372	399	-	14.5625	AT4G38000	4.53e-06	0.0372
RsPOD42	C2H2	CGGCCTTAGTCTCTTCCTC	177	195	-	12.3529	AT1G72050	9.85e-06	0.0399
RsPOD43	AP2	AAGAAAGTGAAAAGGATAAA	1400	1419	-	14.962	AT5G17430	4.51e-06	0.00989
RsPOD43	Dof	TAGTGTCTTCCTTTTCCTTTTGTTTATTT	1835	1863	-	16.5625	AT5G66940	7.19e-07	0.0323
RsPOD43	SRS	AAACCATAAATCATAAATCCTAA	896	918	-	17.3895	AT1G19790	3.68e-08	0.000613
RsPOD43	BPC	CCTTTTCACTTTCTTTATCTA	1405	1425	+	5.63014	AT5G42520	6.48e-06	0.014
RsPOD43	MYB	CCTAAACCCTAAATA	751	765	+	19.8824	AT1G72740	1.33e-07	0.0106
RsPOD43	MYB	AATATTAAACCCTAAAACT	791	809	+	16.0781	AT5G67580	2.09e-06	0.0375
RsPOD43	SRS	AAACACTAAACTCTAAAACCTAA	643	665	+	22.7263	AT1G19790	3.58e-09	0.000125
RsPOD43	SRS	AAAACCTAAACCCTAAATACTAA	747	769	+	16.8421	AT1G19790	4.66e-08	0.000741
RsPOD43	SRS	AAACCCTATACCTTAAATATTAA	776	798	+	16.1368	AT1G19790	6.2e-08	0.000868
RsPOD43	SRS	TAATCTTAAACCCTAGAATTTAA	835	857	+	8.74737	AT1G19790	9.16e-07	0.00697
RsPOD44	AP2	AGAAAAAAGAACAAGAGAAG	799	818	-	16.557	AT5G17430	1.15e-06	0.00352
RsPOD44	MADS	TCTTCTCTTGTTCTTTTTTCT	798	818	+	15.6232	AT2G45660	2.38e-06	0.00562
RsPOD44	NAC	TCCTTCTTCAATAAG	370	384	+	18	AT4G01550	9.77e-08	0.0184
RsPOD44	BPC	AGAAGATGAAAGAGTGGACAAGTGAGACAA	1289	1318	-	-36.3924	AT4G38910	9.68e-06	0.0194
RsPOD45	AP2	AGAGAAGAGAGTAGGAAAAG	1439	1458	-	14.3418	AT5G17430	7.21e-06	0.0143
RsPOD45	AP2	GAAGATGAAGAAAGGAGAAA	1969	1988	-	14.8481	AT5G17430	4.92e-06	0.0107
RsPOD45	B3	GAAGATGAAGAAAGG	1974	1988	-	15.8493	AT5G18090	2.08e-07	0.0261
RsPOD45	BPC	ACATCTCTCTCTCTCTCTCTG	536	556	-	23.5479	AT5G42520	3.63e-09	1.53e-05
RsPOD45	Dof	CAAAAAGAAAGAAAGAAAACA	1580	1600	-	16.7031	AT5G02460	5.49e-07	0.0225
RsPOD45	MADS	CTTTCTTGTCTTTTTCTGTCA	1314	1334	-	14.2174	AT2G45660	8.18e-06	0.014
RsPOD45	NAC	CTTGAAGAAGAAGTAA	1886	1901	-	18.8594	AT5G46590	9.63e-08	0.03
RsPOD45	BPC	CAGAGAGAGAGAGAGAGATGTTTT	536	559	+	12.5938	AT2G01930	5.06e-07	0.00148
RsPOD45	Dof	TGTTTTCTTTCTTTCTTTTTG	1580	1600	+	15.4375	AT2G28810	1.43e-06	0.0474
RsPOD45	GRAS	CAGAGAGAGAGAGAGAGATG	536	555	+	15.5429	AT2G01570	1.9e-06	0.0085
RsPOD45	GRAS	CAGAAAAAGACAAGAAAGCT	1317	1336	+	15.8143	AT2G01570	1.47e-06	0.00691
RsPOD45	LBD	TTCTCTGCTTCTTTGCCGCCG	4	24	+	16.6875	AT1G65620	7.88e-07	0.0332
RsPOD45	MADS	GTTTTCTTTCTTTCTTTTTGA	1581	1601	+	16.1449	AT2G45660	1.41e-06	0.00382
RsPOD46	B3	AAAAGAAAAAAATAA	342	356	+	15.0441	AT1G49480	4.56e-06	0.00973
RsPOD46	C2H2	CCGCCCCCTTATCTTACTC	1034	1052	+	15.5126	AT1G72050	1.58e-06	0.0198
RsPOD46	WRKY	AAGAAGTCAACGGC	1375	1388	-	19.3425	AT2G24570	1.03e-07	0.0217
RsPOD46	WRKY	GCCGTTGACTTCTT	1375	1388	+	18.25	AT2G46130	2.59e-07	0.0489
RsPOD47	BPC	CTACAGTTGTCTCTCTCTTTC	646	666	-	8.78082	AT5G42520	2.18e-06	0.00529
RsPOD47	ERF	GCCGGTGGAGGTAGAGATAG	143	162	-	17.8594	AT4G28140	5.22e-07	0.0335
RsPOD47	Dof	TCAAAAGAAAAAAGAATAAGA	707	727	-	14.8594	AT5G02460	3.86e-06	0.0482
RsPOD47	C2H2	CCCTCACCTTAGCCTCCTC	1764	1782	+	15.2017	AT1G72050	1.91e-06	0.0223
RsPOD47	C2H2	CCATCTTCGCCTCTTCGTC	377	395	+	13.916	AT1G72050	4.08e-06	0.0288
RsPOD47	C2H2	ACCTCCACCGGCTGC	151	165	+	17.7812	AT1G34370	2.05e-07	0.0386
RsPOD47	ERF	TATCTCTACCTCCACCGGCT	144	163	+	15.1094	AT1G71450	2.31e-06	0.0482
RsPOD48	AP2	AAAAGAAAAAGAAAGAAAGA	1604	1623	-	17.1266	AT5G17430	6.66e-07	0.00222
RsPOD48	B3	GCCAAAAAAAAAAAT	1324	1338	-	15.7941	AT1G49480	2.26e-06	0.00644
RsPOD48	BPC	TTGTAAAAGAAAAAGAAAGAAAGA	1604	1627	-	5.48438	AT2G01930	7.89e-06	0.0142
RsPOD48	Dof	GTAAAAGAAAAAGAAAGAAAG	1605	1625	-	14.9844	AT5G02460	3.43e-06	0.0463
RsPOD48	Dof	TTTATATTATTTCTCTATTTTCTTTTTA	1540	1567	+	15.9062	AT4G38000	1.35e-06	0.0235
RsPOD48	Dof	GACTATTCTTTCTTTCTTTTTCTTTTAC	1598	1625	+	13.7188	AT4G38000	9.08e-06	0.0485
RsPOD48	MADS	TCTTTCTTTCTTTTTCTTTTA	1604	1624	+	17.7391	AT2G45660	1.99e-07	0.000778
RsPOD49	BPC	TTCTTTCCCTCTCTATCATAA	1138	1158	-	7.80822	AT5G42520	3.08e-06	0.00692
RsPOD49	MADS	CCTTGTTCTTTCCCTCTCTAT	1143	1163	-	15.1739	AT2G45660	3.63e-06	0.00753
RsPOD49	BPC	ATGATAGAGAGGGAAAGAACAAGG	1140	1163	+	7.23438	AT2G01930	4.17e-06	0.0085
RsPOD49	C2H2	CCTGCATATCCTCCTCAGC	874	892	+	12.6134	AT1G72050	8.52e-06	0.0357
RsPOD49	Dof	TTTTAACTTTTAGTTTTTTTTGTCTTT	103	129	+	17.6562	AT1G69570	3.17e-07	0.0149
RsPOD50	Dof	AAAACCCTTTTTGTTTTTTTTTTGTTT	1928	1954	-	15.8281	AT1G69570	1.79e-06	0.035
RsPOD50	MADS	TTTGTTTTTTTTTTGTTTTTT	1925	1945	-	14.8696	AT2G45660	4.76e-06	0.00918
RsPOD50	AP2	AAAAACAAAAAAAAAACAAA	1926	1945	+	16.6203	AT5G17430	1.09e-06	0.0034
RsPOD50	B3	AACAAAAAAAAAACA	1929	1943	+	17.8676	AT1G49480	2.4e-07	0.00193
RsPOD50	GRAS	AAAAAAAAAACAAAAAGGGT	1932	1951	+	13.6286	AT2G01570	9.75e-06	0.0266
RsPOD51	B3	ACCAAAAAAAAAAAA	1092	1106	-	18.3088	AT1G49480	1.1e-07	0.0017
RsPOD51	BPC	GTGAGGTCAAGAGAGGGAACAGGA	753	776	-	5.3125	AT2G01930	8.39e-06	0.0148
RsPOD51	C2H2	CGCCTTCATCTATCTCCTC	1440	1458	-	13.8235	AT1G72050	4.3e-06	0.0288
RsPOD51	ERF	TTCGCCGTCGTCATCTCCTCT	1376	1396	-	17.4844	AT5G13910	5.12e-07	0.024
RsPOD51	ERF	GCCGGACGATTCGCCGTCGTC	1417	1437	-	16.1875	AT1G03800	1.17e-06	0.0384
RsPOD51	LBD	TTCGCCGTCGTCATCTCCTCT	1376	1396	-	15.4531	AT5G63090	1.23e-06	0.0385
RsPOD51	LBD	CTCTCGCCGGACGATTCGCCG	1422	1442	-	15.6719	AT1G65620	1.43e-06	0.0358
RsPOD51	C2H2	GCTCCTCCTGTTCCCTCTC	748	766	+	14.0504	AT1G72050	3.77e-06	0.0288
RsPOD51	C2H2	TCACATCTTCCTCCGTCCC	1203	1221	+	13.2605	AT1G72050	5.93e-06	0.0319
RsPOD51	ERF	GAGAGGAGATGACGACGGCGA	1375	1395	+	18.3594	AT5G44210	2.49e-07	0.0122
RsPOD51	LBD	ACGACGGCGAATCGTCCGGCG	1418	1438	+	17.2188	AT1G65620	5.73e-07	0.0332
RsPOD51	MADS	CTCCACCTTTTTTTTTTTTGG	1085	1105	+	14.7681	AT2G45660	5.19e-06	0.00991
RsPOD53	B3	CAAAAAAAAAAAAAA	620	634	-	17.3088	AT1G49480	4.09e-07	0.00221
RsPOD53	B3	GCAAAAAAAAAATCA	1854	1868	+	15.6618	AT1G49480	2.56e-06	0.00697
RsPOD53	Dof	TTTTTTTCTATCCCCTTTTTG	936	956	-	16.3281	AT2G28810	4.55e-07	0.0332
RsPOD53	Dof	CAAAAAGGGGATAGAAAAAAA	936	956	+	16.0625	AT5G02460	1.14e-06	0.0334
RsPOD53	Dof	AATTATTTTTTAGCCATTTAACTTTTTT	1195	1222	+	14.2188	AT4G38000	6.05e-06	0.0429
RsPOD54	ERF	GCGGCGGAGCAAGCGGG	95	111	-	19.5	AT4G18450	1.55e-07	0.0126
RsPOD54	C2H2	CTCCCGCTTGCTCCGCCGC	93	111	+	14.0252	AT1G72050	3.83e-06	0.0288
RsPOD54	ERF	CCTCCCGCTTGCTCCGCCGCT	92	112	+	22.8281	AT1G03800	1.32e-08	0.0026
RsPOD55	BPC	AACATGAAGAGAGAGGGAGAGCAT	332	355	-	10.1875	AT2G01930	1.35e-06	0.00334
RsPOD55	GRAS	AACATGAAGAGAGAGGGAGA	336	355	-	14.5429	AT2G01570	4.62e-06	0.0163
RsPOD55	B3	ACCAAAAAAAAAAAC	108	122	+	16.3824	AT1G49480	1.22e-06	0.00467
RsPOD55	BPC	CAAATGCTCTCCCTCTCTCTT	329	349	+	5.36986	AT5G42520	7.07e-06	0.0147
RsPOD56	BPC	CTCTCTCTCTCTCTCTCACAT	612	632	-	26.0959	AT5G42520	9.02e-10	4.24e-06
RsPOD56	BPC	CTCTCTCTCTCTCTCTCTCTC	634	654	-	40.5479	AT5G42520	4.84e-14	2.96e-10
RsPOD56	BPC	CTCTCTCTCTCTCTCTCTCTC	656	676	-	40.5479	AT5G42520	4.84e-14	2.96e-10
RsPOD56	BPC	CTCTCTCTCTCTCTCTCTCTC	678	698	-	40.5479	AT5G42520	4.84e-14	2.96e-10
RsPOD56	BPC	ATCTCTCTCTCTCTCTCTCTC	712	732	-	37.0822	AT5G42520	5.54e-13	3.27e-09
RsPOD56	C2H2	GAGTGAAGGGG	1822	1832	-	14.1406	AT5G04390	4.55e-08	0.0172
RsPOD56	E2F/DP	AACCGAGTTTTCCCGCCAAAA	319	339	-	26.6912	AT3G48160	1.06e-09	0.0004
RsPOD56	MADS	TCTCTCTCTCTCTCTCTCTCA	615	635	-	18.8696	AT2G45660	2.98e-08	0.00015
RsPOD56	MADS	TCTCTCTCTCTCTCTCTCTCT	637	657	-	20.5217	AT2G45660	3.08e-10	1.83e-06
RsPOD56	MADS	TCTCTCTCTCTCTCTCTCTCT	659	679	-	20.5217	AT2G45660	3.08e-10	1.83e-06
RsPOD56	MADS	TCTCTCTCTCTCTCTCTCTCT	681	701	-	20.5217	AT2G45660	3.08e-10	1.83e-06
RsPOD56	MADS	TCTCTCTCTCTCTCTCTCTCT	703	723	-	20.5217	AT2G45660	3.08e-10	1.83e-06
RsPOD56	AP2	TAAAATGTGAGAGAGAGAGA	608	627	+	15.1392	AT5G17430	3.92e-06	0.00903
RsPOD56	AP2	GAGAGAGAGAGAGAGAGAGA	628	647	+	19.3671	AT5G17430	4.85e-08	0.000243
RsPOD56	AP2	GAGAGAGAGAGAGAGAGAGA	648	667	+	19.3671	AT5G17430	4.85e-08	0.000243
RsPOD56	AP2	GAGAGAGAGAGAGAGAGAGA	668	687	+	19.3671	AT5G17430	4.85e-08	0.000243
RsPOD56	AP2	GAGAGAGAGAGAGAGAGAGA	688	707	+	19.3671	AT5G17430	4.85e-08	0.000243
RsPOD56	AP2	GAGAGAGAGAGAGAGAGAGA	708	727	+	19.3671	AT5G17430	4.85e-08	0.000243
RsPOD56	ARF	TTTCCGGTTTTGACGGAAAAA	285	305	+	20.5	AT4G30080	1.92e-08	0.00139
RsPOD56	ARF	TTTTTAGTTTTGGCGGGAAAA	312	332	+	24.95	AT4G30080	1.98e-09	0.000179
RsPOD56	ARF	TTTCTGGTTTTGGCCGAAAAA	366	386	+	14.7125	AT4G30080	2.4e-07	0.0145
RsPOD56	ARF	TTTTCGATTTTGGCGAGAAAA	393	413	+	26.7875	AT4G30080	7.15e-10	8.77e-05
RsPOD56	ARF	TTTTCGGTTTTGGCCGGAAAA	419	439	+	26.75	AT4G30080	7.26e-10	8.77e-05
RsPOD56	ARF	TTTTCGGTTTTGGTGGGAAAA	472	492	+	28.5625	AT4G30080	2.36e-10	8.56e-05
RsPOD56	B3	TTTCCGGTTTTGACGGAAAAA	285	305	+	23.6471	AT4G33280	5.27e-09	0.000486
RsPOD56	B3	TTTTTAGTTTTGGCGGGAAAA	312	332	+	29.5882	AT4G33280	1.57e-10	5.79e-05
RsPOD56	B3	TTTCTGGTTTTGGCCGAAAAA	366	386	+	13.4706	AT4G33280	3.97e-07	0.0244
RsPOD56	B3	TTTTCGATTTTGGCGAGAAAA	393	413	+	23.8088	AT4G33280	4.86e-09	0.000486
RsPOD56	B3	TTTTCGGTTTTGGCCGGAAAA	419	439	+	20.8676	AT4G33280	2.01e-08	0.00148
RsPOD56	B3	TTTTGGATTTTGGCGAAAAAT	446	466	+	12.5294	AT4G33280	5.55e-07	0.0293
RsPOD56	B3	TTTTCGGTTTTGGTGGGAAAA	472	492	+	28.3529	AT4G33280	3.67e-10	6.78e-05
RsPOD56	BPC	TCTAAAATGTGAGAGAGAGAGAGA	606	629	+	10.2188	AT2G01930	1.33e-06	0.00334
RsPOD56	BPC	GAGAGAGAGAGAGAGAGAGAGAGA	630	653	+	45.3281	AT2G01930	8.97e-16	5.64e-12
RsPOD56	BPC	GAGAGAGAGAGAGAGAGAGAGAGA	654	677	+	45.3281	AT2G01930	8.97e-16	5.64e-12
RsPOD56	BPC	GAGAGAGAGAGAGAGAGAGAGAGA	678	701	+	45.3281	AT2G01930	8.97e-16	5.64e-12
RsPOD56	BPC	GAGAGAGAGAGAGAGAGAGAGAGA	702	725	+	45.3281	AT2G01930	8.97e-16	5.64e-12
RsPOD56	E2F/DP	TTTTAGTTTTGGCGGGAAAA	313	332	+	27.3906	AT5G14960	6.91e-10	0.000258
RsPOD56	E2F/DP	TTTCGGTTTTGGTGGGAAAA	473	492	+	22.0625	AT5G14960	2.72e-08	0.00508
RsPOD56	GRAS	GTGAGAGAGAGAGAGAGAGA	614	633	+	14.4857	AT2G01570	4.85e-06	0.0168
RsPOD56	GRAS	GAGAGAGAGAGAGAGAGAGA	634	653	+	18.1286	AT2G01570	1.19e-07	0.0007
RsPOD56	GRAS	GAGAGAGAGAGAGAGAGAGA	654	673	+	18.1286	AT2G01570	1.19e-07	0.0007
RsPOD56	GRAS	GAGAGAGAGAGAGAGAGAGA	674	693	+	18.1286	AT2G01570	1.19e-07	0.0007
RsPOD56	GRAS	GAGAGAGAGAGAGAGAGAGA	694	713	+	18.1286	AT2G01570	1.19e-07	0.0007
RsPOD56	GRAS	GAGAGAGAGAGAGAGAGATT	714	733	+	14.2571	AT2G01570	5.87e-06	0.0195
RsPOD57	BPC	CAAGTTTTCTATCTCTCTCTC	307	327	-	13.4795	AT5G42520	3.66e-07	0.00109
RsPOD57	C2H2	CGTCGTCTTCTTCTTCTTC	234	252	-	14.5462	AT1G72050	2.82e-06	0.0244
RsPOD57	Dof	CAAAAAGTGAAAAGAAACCAA	1327	1347	-	15.3906	AT5G02460	2.31e-06	0.0398
RsPOD57	Dof	CATGCCTATCTTTTTCCTTTTGTTTATTT	1802	1830	-	16.2031	AT5G66940	1.05e-06	0.0377
RsPOD57	MADS	CTTCGTCGTCTTCTTCTTCTT	235	255	-	16.087	AT2G45660	1.5e-06	0.00397
RsPOD57	AP2	AGAGACTAAAAAAAGAGAAA	1981	2000	+	16.2785	AT5G17430	1.49e-06	0.00448
RsPOD57	ARF	TTTATATTTTTGGGTAAAAAA	1113	1133	+	11.9	AT4G30080	7.15e-07	0.0288
RsPOD57	B3	CACAAAAAAAAAGCA	435	449	+	14.6618	AT1G49480	6.32e-06	0.0122
RsPOD57	BPC	GCGAGAGAGAGATAGAAAACTTGG	305	328	+	8.26562	AT2G01930	2.83e-06	0.00634
RsPOD57	BPC	ACCTAACTTTCTCTCTTTATA	602	622	+	5.38356	AT5G42520	7.03e-06	0.0147
RsPOD57	Dof	TCTATTATTGGTTTCTTTTCACTTTTTG	1320	1347	+	14.125	AT4G38000	6.53e-06	0.0429
RsPOD57	GRAS	AAGAAGACGACGAAGGCCGA	241	260	+	16.4429	AT2G01570	7.91e-07	0.00408
RsPOD58	Dof	AAACTTTTTTTTTTTACTTTTATTTTTAA	209	237	-	16.3906	AT5G66940	8.63e-07	0.0344
RsPOD58	LBD	CCTCAGCCGGAATTTCGGG	937	955	-	19.3906	AT2G45420	7.56e-08	0.0285
RsPOD58	B3	CCAAAAAAAAAAAAA	1070	1084	+	17.0294	AT1G49480	5.92e-07	0.00286
RsPOD58	Dof	ATAAAAGTAAAAAAAAAAAGT	215	235	+	16.2656	AT5G02460	9.11e-07	0.0329
RsPOD58	Dof	TTTTCTCTTTTGACCTTTGCTTCTTAC	1380	1406	+	15.3125	AT1G69570	2.79e-06	0.0393
RsPOD59	BPC	GAGGTGGGGAGGGAGGGAGAGACG	547	570	-	15.0781	AT2G01930	1.74e-07	0.000578
RsPOD59	C2H2	CTTCTTCTTCCTCCCATTC	170	188	-	16.0672	AT1G72050	1.13e-06	0.0168
RsPOD59	E2F/DP	GCCATTCCTTTCCCGCCATAT	64	84	-	17.7794	AT3G48160	2.47e-07	0.0464
RsPOD59	B3	AAAAAAAAAAAAACT	340	354	+	14.3824	AT1G49480	7.6e-06	0.0133
RsPOD59	BPC	CTCTCCCTCCCTCCCCACCTC	550	570	+	8.45205	AT5G42520	2.45e-06	0.00572
RsPOD59	C2H2	CTCCCTCCCTCCCCACCTC	552	570	+	18.5882	AT1G72050	2.22e-07	0.00592
RsPOD59	MADS	TTCTCGTCTCTCCCTCCCTCC	543	563	+	14.4058	AT2G45660	7.02e-06	0.0124
RsPOD60	B3	AGCAAAAAAAAAAAG	413	427	+	15.5588	AT1G49480	2.81e-06	0.00732
RsPOD60	ARF	ATTACGTTTTAGACAAAAAAA	257	277	+	13.4	AT4G30080	4.03e-07	0.0183
RsPOD61	Dof	TTTCTTCTTCTTCTTTCTTTTTACCTAGT	1652	1680	-	15.8594	AT5G66940	1.48e-06	0.0444
RsPOD61	MADS	CTTCTTCTTCTTTCTTTTTAC	1657	1677	-	16.7536	AT2G45660	7.17e-07	0.00232
RsPOD61	MYB	AACCCTATACCCTAAATAT	1223	1241	-	16.5625	AT5G67580	1.09e-06	0.0216
RsPOD61	MYB	AAACCTATACCCTAAACCC	1283	1301	-	18.0781	AT5G67580	7.13e-08	0.00537
RsPOD61	MYB	AATTCTATACCCTAAACCC	1343	1361	-	17	AT5G67580	5.57e-07	0.015
RsPOD61	MYB	AACTCTATACCCTAAACCC	1363	1381	-	17.1562	AT5G67580	4.29e-07	0.0124
RsPOD61	MYB	AATTTTAAACCCTAAATTC	1397	1415	-	17.7969	AT5G67580	1.3e-07	0.00629
RsPOD61	MYB	AACTCTATACCCTAAATCC	1417	1435	-	17.6875	AT5G67580	1.61e-07	0.00675
RsPOD61	SRS	AAAATCCAAACCCTATACCCTAA	1227	1249	-	9.42105	AT1G19790	7.29e-07	0.0058
RsPOD61	SRS	AAATCCTAGACTCTAAACCCAAA	1260	1282	-	26.2526	AT1G19790	5.93e-10	5.18e-05
RsPOD61	SRS	AAAACCTGAACTCTAAACCCAAA	1299	1321	-	14.2737	AT1G19790	1.29e-07	0.00145
RsPOD61	SRS	ATACCCTAAACCCAAACCATAAA	1333	1355	-	7.06316	AT1G19790	1.59e-06	0.0107
RsPOD61	SRS	AAACTCTATACCCTAAACCCAAA	1360	1382	-	25.1263	AT1G19790	1.11e-09	5.65e-05
RsPOD61	SRS	AAACCCTAAATTCTAAATTATAA	1387	1409	-	13.5368	AT1G19790	1.68e-07	0.00178
RsPOD61	SRS	AAACTCTATACCCTAAATCCAAA	1414	1436	-	20.7789	AT1G19790	8.64e-09	0.000192
RsPOD61	AP2	TAAAAAGAAAGAAGAAGAAG	1658	1677	+	16.2278	AT5G17430	1.56e-06	0.00457
RsPOD61	B3	AGAAAACAAAAAAAA	133	147	+	14.1176	AT1G49480	9.47e-06	0.0153
RsPOD61	Dof	TTTTCACTTTATTTTTTTCTATAAAAT	354	380	+	15.1719	AT1G69570	3.14e-06	0.0393
RsPOD61	Dof	TAAAAAGAAAGAAGAAGAAGA	1658	1678	+	16.6875	AT5G02460	5.59e-07	0.0225
RsPOD61	MYB	AACTATATACCCTAAATCC	786	804	+	16.9062	AT5G67580	6.47e-07	0.0152
RsPOD61	MYB	AATTTTAAACCCTAAATTT	806	824	+	17.2188	AT5G67580	3.85e-07	0.0124
RsPOD61	MYB	AACTCTATACCCTAAACCC	840	858	+	17.1562	AT5G67580	4.29e-07	0.0124
RsPOD61	MYB	AACTCTATACCCTAAACCT	860	878	+	16.5781	AT5G67580	1.07e-06	0.0216
RsPOD61	MYB	AATCTTAAACCCTAAACCC	880	898	+	17.875	AT5G67580	1.11e-07	0.00629
RsPOD61	MYB	AAAATTATACCCTAAACTC	940	958	+	17.4219	AT5G67580	2.68e-07	0.0101
RsPOD61	SRS	AAACTATATACCCTAAATCCAAA	785	807	+	16.2947	AT1G19790	5.78e-08	0.000842
RsPOD61	SRS	AAACCCTAAATTTTAAATTATAA	812	834	+	9.75789	AT1G19790	6.55e-07	0.00559
RsPOD61	SRS	AAACTCTATACCCTAAACCCAAA	839	861	+	25.1263	AT1G19790	1.11e-09	5.65e-05
RsPOD61	SRS	ATACCCTAAACCTAAATCTTAAA	866	888	+	8.83158	AT1G19790	8.9e-07	0.00693
RsPOD61	SRS	AAACCATAGACCCTAAACCCAAA	959	981	+	30.5368	AT1G19790	5.23e-11	1.83e-05
RsPOD61	SRS	AAACCATAAACCATAAACCCAAA	999	1021	+	23.6421	AT1G19790	2.42e-09	9.73e-05
RsPOD61	SRS	AGACCCTAAACTCAAACCCTAGA	1026	1048	+	3.49474	AT1G19790	4.83e-06	0.0256
RsPOD61	SRS	AAACCATGAACTCTAAATCCAAA	1058	1080	+	15.8	AT1G19790	7.12e-08	0.000908
RsPOD61	SRS	AAACCATGAACTCTAAATCCAAA	1149	1171	+	15.8	AT1G19790	7.12e-08	0.000908
RsPOD62	SRS	ATACACTATGTCCTTATCTCTAA	1522	1544	+	3.47368	AT1G19790	4.86e-06	0.0256
RsPOD62	SRS	AAACCCTAAAATATAAAACATAT	1973	1995	+	2.69474	AT1G19790	6.15e-06	0.0291
RsPOD62	WRKY	CTGGTCCGCTCGTTGACTTTA	1717	1737	-	17.9265	AT4G04450	2.26e-07	0.0424
RsPOD63	Dof	CAAAAAGGAAAAAGAGTATAT	1713	1733	-	15.2969	AT5G02460	2.53e-06	0.0398
RsPOD63	Dof	TGTTGTTATTTTTATTTTTTATTTTTTT	1182	1209	-	14.0469	AT4G38000	6.97e-06	0.0442
RsPOD63	Dof	TCTTTTTCCTTTTTG	1719	1733	+	15.2812	AT2G37590	6.43e-07	0.047
RsPOD63	GRAS	GAGTAAAGGACAGAACAAAA	536	555	+	15.2714	AT2G01570	2.44e-06	0.0101
RsPOD63	MADS	TCTTTTTTTCTGTTATTTTCT	1804	1824	-	14.7246	AT2G45660	5.39e-06	0.0102
RsPOD63	MYB	ATCATTGAACCCTAAATCT	1389	1407	-	16.3438	AT5G67580	1.48e-06	0.0279
RsPOD63	SRS	AAACAATAATCATTGAACCCTAA	1393	1415	-	5.88421	AT1G19790	2.33e-06	0.0143
RsPOD64	AP2	TGAGACAAAAAGGAAAAAGA	1448	1467	-	14.0886	AT5G17430	8.67e-06	0.0158
RsPOD64	Dof	CAAAAAGGAAAAAGAGTATAT	1442	1462	-	15.2969	AT5G02460	2.53e-06	0.0398
RsPOD64	MYB	TTGGTTCAGTTAGGT	280	294	-	16.4375	AT3G06490	1.22e-07	0.0459
RsPOD64	MYB	ATCATTGAACCCTAAATCC	1069	1087	-	16.9219	AT5G67580	6.31e-07	0.0152
RsPOD64	SRS	AAACAATAATCATTGAACCCTAA	1073	1095	-	5.88421	AT1G19790	2.33e-06	0.0143
RsPOD64	Dof	TATACTCTTTTTCCTTTTTGTCTCAAC	1443	1469	+	15.4219	AT1G69570	2.54e-06	0.0393
RsPOD65	B3	GACAAAAAAAAAACA	757	771	+	18.2353	AT1G49480	1.18e-07	0.0017
RsPOD65	AP2	ATGGAAGAGAAGAAGAAAAG	1570	1589	+	16.2025	AT5G17430	1.6e-06	0.00457
RsPOD65	Dof	TCATCTTTTCTTCTTCTCTTC	1573	1593	-	14.8125	AT3G55370	3.6e-06	0.039
RsPOD65	Dof	AAAAAAGTAAAAATTAAAACC	691	711	-	15.1719	AT5G02460	2.86e-06	0.0431
RsPOD66	AP2	AAAAAAAAAGAAAAAAAACA	1255	1274	-	16.6076	AT5G17430	1.1e-06	0.00341
RsPOD66	B3	AAAAGAAAAAAAACA	1255	1269	-	16.0147	AT1G49480	1.86e-06	0.0058
RsPOD66	B3	GAAGATGAAGGAGAG	1906	1920	-	16.4521	AT5G18090	4.49e-08	0.00847
RsPOD66	BPC	TACTCTCTCTCTCTCTCTCTC	1980	2000	-	34.2466	AT5G42520	4.05e-12	2.25e-08
RsPOD66	Dof	ATAAAAGTAACAGGAAAAAAA	493	513	-	15.8438	AT5G02460	1.45e-06	0.0355
RsPOD66	MADS	TCTCTCTCTCTCTCTCTCTTG	1977	1997	-	19.7826	AT2G45660	3.59e-09	1.97e-05
RsPOD66	NAC	CTTGTGGGACAAGTAAC	1454	1470	-	21.2812	AT3G15510	4.13e-08	0.0153
RsPOD66	AP2	ACGAGCAAGAGAGAGAGAGA	1972	1991	+	15.481	AT5G17430	2.97e-06	0.00741
RsPOD66	B3	CCAAAAAAAAAAAAA	1219	1233	+	17.0294	AT1G49480	5.92e-07	0.00286
RsPOD66	BPC	GAGCAAGAGAGAGAGAGAGAGAGA	1974	1997	+	27.7188	AT2G01930	2.8e-10	1.36e-06
RsPOD66	C2H2	ACTTAACCTCCTCTTCCTT	423	441	+	13.0588	AT1G72050	6.64e-06	0.0321
RsPOD66	C2H2	CAATGTCCTCCTCCTTCTC	1767	1785	+	16.3361	AT1G72050	9.52e-07	0.0158
RsPOD66	C2H2	TCTCTCCTTCATCTTCATC	1905	1923	+	14.9328	AT1G72050	2.24e-06	0.0238
RsPOD66	Dof	GTTGTTTTTTTTCTTTTTTTT	1253	1273	+	14.5312	AT3G55370	4.67e-06	0.0418
RsPOD66	GRAS	AAGAGAGAGAGAGAGAGAGA	1978	1997	+	17.3286	AT2G01570	3.06e-07	0.0017
RsPOD66	MADS	TGTTGTTTTTTTTCTTTTTTT	1252	1272	+	17.8986	AT2G45660	1.58e-07	0.000629
RsPOD66	NAC	TTGTTACTTGTCCCACAAG	1452	1470	+	20.3281	AT1G34190	1.06e-07	0.04
RsPOD67	B3	AAAAAAAAAAAAAAA	242	256	+	17.9853	AT1G49480	2.02e-07	0.0017
RsPOD67	Dof	CTGGAACTTTTTTTTTTTTTTTTTGAT	239	265	-	18.6875	AT1G69570	1.06e-07	0.00769
RsPOD68	Dof	AAAAAAGAAAATTAGAAAAAG	578	598	-	15.3594	AT5G02460	2.38e-06	0.0398
RsPOD68	Dof	AGAAAAGAAAAACTAAAAGAA	946	966	-	14.9531	AT5G02460	3.54e-06	0.0463
RsPOD68	Dof	TTCATTCTTTTCATCTTTTTG	1477	1497	-	15.5938	AT2G28810	1.18e-06	0.0474
RsPOD68	ERF	GGCCTCCGCTGTTAGCGCCG	202	221	-	14.75	AT1G71450	2.89e-06	0.0497
RsPOD68	LBD	GGGCCTCCGCTGTTAGCGCCG	202	222	-	19.7969	AT1G65620	1.1e-07	0.0158
RsPOD68	MADS	CCAAAAAAAGAAAA	588	601	-	17.8906	AT5G20240	2.7e-07	0.0496
RsPOD68	B3	ACCAAAAAAAAAAAC	520	534	+	16.3824	AT1G49480	1.22e-06	0.00467
RsPOD68	C2H2	CCACCTCATTCCTCTCTTC	365	383	+	13.3025	AT1G72050	5.79e-06	0.0319
RsPOD68	Dof	ATTTCCCTTTTCTTTACTTTGCTTTCT	608	634	+	14.9219	AT1G69570	3.86e-06	0.0393
RsPOD68	Dof	CATTCTTTTAGTTTTTCTTTTCTTTTTA	944	971	+	16.5	AT4G38000	7.53e-07	0.0208
RsPOD68	Dof	TTGTTTTGTATTTATTCGTTTCTTTTCT	1088	1115	+	13.6406	AT4G38000	9.66e-06	0.0485
RsPOD68	LBD	CGGCGCTAACAGCGGAG	202	218	+	19.6875	AT2G30340	1.31e-07	0.0493
RsPOD68	MADS	TTCTTTTCTGTTTTTTTTTTA	659	679	+	14.4348	AT2G45660	6.86e-06	0.0122
RsPOD68	MADS	TTTTAGTTTTTCTTTTCTTTT	949	969	+	14.7826	AT2G45660	5.13e-06	0.00984
RsPOD69	MYB	AACCAAAACCGAACC	862	876	+	16.9062	AT2G32460	8.22e-08	0.0103
RsPOD69	MYB	AACCCGAACCGAATC	1272	1286	+	16.75	AT2G32460	1.15e-07	0.0108
RsPOD69	MYB	AACCCGAACCGAAAT	805	819	+	15.6562	AT2G32460	6.31e-07	0.034
RsPOD69	MYB	AACCCGAACCGAAAT	1304	1318	+	15.6562	AT2G32460	6.31e-07	0.034
RsPOD70	AP2	ATAACAGTGGGGAAGAGAAA	983	1002	-	13.9747	AT5G17430	9.4e-06	0.0169
RsPOD70	AP2	GATAAAGAGAGAGAGAGAGA	1859	1878	-	20.2025	AT5G17430	1.32e-08	0.000243
RsPOD70	BPC	TTTAGATAAAGAGAGAGAGAGAGA	1859	1882	-	20.2656	AT2G01930	1.55e-08	6.25e-05
RsPOD70	GRAS	TAGATAAAGAGAGAGAGAGA	1861	1880	-	14.2429	AT2G01570	5.94e-06	0.0195
RsPOD70	MYB	AACCCGAACCGAACC	477	491	-	16.5156	AT2G32460	1.68e-07	0.0126
RsPOD70	MYB	AACCGTAACCGAATC	555	569	-	19.2812	AT2G32460	5.55e-10	0.000209
RsPOD70	BPC	ATATCTCTCTCTCTCTCTTTA	1856	1876	+	25.3836	AT5G42520	1.34e-09	6.06e-06
RsPOD70	MADS	TCTCTCTCTCTCTCTTTATCT	1859	1879	+	16.3913	AT2G45660	1.08e-06	0.00322
RsPOD71	B3	GAAAAACAAAAATAA	1444	1458	+	14.6618	AT1G49480	6.32e-06	0.0122
RsPOD71	AP2	AATAAAAAGAATGAAATAAA	1466	1485	-	14.2025	AT5G17430	7.99e-06	0.0151
RsPOD71	ERF	TGGGTCGGTGGTGT	395	408	+	18.6094	AT1G36060	2.63e-07	0.0497
RsPOD72	Dof	TCTTCTTTGCCTTCCTCTTTTTGGGATTC	597	625	-	16.5625	AT5G66940	7.19e-07	0.0323
RsPOD72	MADS	TGTTCTTCTTTGCCTTCCTCT	608	628	-	14.4783	AT2G45660	6.62e-06	0.012
RsPOD72	Dof	CAAAAAGAGGAAGGCAAAGAA	603	623	+	16.0156	AT5G02460	1.2e-06	0.0334
RsPOD72	FAR1	TCCACGCGCTCC	1824	1835	+	18.6765	AT3G22170	1.27e-07	0.0479
RsPOD72	GRAS	CCCAAAAAGAGGAAGGCAAA	601	620	+	13.8429	AT2G01570	8.23e-06	0.0235
RsPOD73	ERF	ACTCCTCAACGCTGCCGACAC	1969	1989	+	20.1406	AT1G12630	4.58e-08	0.0172
RsPOD73	Dof	TTTTCATTTTAATTTCTATTTCTTTTTA	751	778	-	14.7031	AT4G38000	4.01e-06	0.0368
RsPOD73	Dof	TCATTACTTTTTCCTGAATTTTTCTTT	802	828	+	15.0625	AT1G69570	3.44e-06	0.0393
RsPOD74	B3	GAAGATGAAGGAGAG	1919	1933	-	16.4521	AT5G18090	4.49e-08	0.00847
RsPOD74	BPC	GAAAAACAGAGAAAGAGGAGGACA	1781	1804	-	10.3906	AT2G01930	1.24e-06	0.00316
RsPOD74	Dof	AGAAAAGTAGCAGGAAAAAAA	1145	1165	-	16.9844	AT5G02460	3.91e-07	0.0202
RsPOD74	GRAS	GAAAAACAGAGAAAGAGGAG	1785	1804	-	14.8429	AT2G01570	3.57e-06	0.0135
RsPOD74	NAC	CTTGTGAAACAAGTAA	1474	1489	-	20.2188	AT3G10480	6.06e-08	0.0228
RsPOD74	B3	AAAAAAAAAAAAAAA	923	937	+	17.9853	AT1G49480	2.02e-07	0.0017
RsPOD74	B3	CGCAGAAAAAAAAAA	1231	1245	+	14.7941	AT1G49480	5.63e-06	0.0112
RsPOD74	C2H2	ACTTAACCTCCTCCTCATT	1077	1095	+	12.8571	AT1G72050	7.44e-06	0.0338
RsPOD74	C2H2	CAATGTCCTCCTCTTTCTC	1778	1796	+	13.2185	AT1G72050	6.07e-06	0.0319
RsPOD74	C2H2	TCTCTCCTTCATCTTCATC	1918	1936	+	14.9328	AT1G72050	2.24e-06	0.0238
RsPOD74	GATA	CTGATCGGATCAG	895	907	+	15.8906	AT2G18380	3.64e-07	0.0458
RsPOD74	GRAS	AAGAAACAGAGAAAAACTAC	1816	1835	+	14.0571	AT2G01570	6.92e-06	0.0212
RsPOD74	MADS	TGTCCTCCTCTTTCTCTGTTT	1781	1801	+	16.2174	AT2G45660	1.31e-06	0.00362
RsPOD75	GRAS	CAGAGAAAAACAAAAGACGT	937	956	+	15.9714	AT2G01570	1.26e-06	0.00602
RsPOD75	MYB	GAAAAATTAGGTAAA	356	370	-	19.6094	AT3G53200	4.26e-08	0.0155
RsPOD75	CPP	ATTTAAAATTCAAAT	1510	1524	-	18.1471	AT4G14770	5.05e-08	0.0181
RsPOD76	B3	ACAAAAAAAAAAACT	824	838	-	14.1029	AT1G49480	9.58e-06	0.0154
RsPOD76	C2H2	ACCTTCCCCAGAAAT	1068	1082	+	18.3594	AT1G34370	1.13e-07	0.0386
RsPOD77	B3	ACAAAAAAAAAAAAA	1435	1449	+	17.7059	AT1G49480	2.9e-07	0.00211
RsPOD78	Dof	TTAATTTTTTTTTTTTTTTGGTTTTTTT	1422	1449	-	14.1406	AT4G38000	6.45e-06	0.0429
RsPOD78	MADS	TTTTTTTTTGGTTTTTTTCTG	1419	1439	-	13.9855	AT2G45660	9.8e-06	0.016
RsPOD78	AP2	AAAACCAAAAAAAAAAAAAA	1425	1444	+	15.1899	AT5G17430	3.76e-06	0.00884
RsPOD78	B3	ACCAAAAAAAAAAAA	1428	1442	+	18.3088	AT1G49480	1.1e-07	0.0017
RsPOD78	GRAS	CAGAAAAAAACCAAAAAAAA	1419	1438	+	14.1857	AT2G01570	6.23e-06	0.0198
RsPOD78	SRS	AAACGATAAAACTTATATCAAAA	1948	1970	+	3.32632	AT1G19790	5.08e-06	0.0262
RsPOD79	B3	GTAAAAAAAAAAAAA	712	726	-	15.75	AT1G49480	2.38e-06	0.00669
RsPOD79	B3	AACAAAAAAAAAAAA	1625	1639	-	18.5882	AT1G49480	5.91e-08	0.0017
RsPOD79	bHLH	CAGGTCAACACGTGCCCACGGAG	1589	1611	-	18.1406	AT3G23210	3.75e-07	0.047
RsPOD79	Dof	TTTTTTTTTTGATTTTTTTTT	1644	1664	-	14.4375	AT3G55370	5.09e-06	0.0433
RsPOD79	Dof	ATTATTTTTATTTTTTTTTAATTTTTTT	1670	1697	-	16.6406	AT4G38000	6.53e-07	0.0208
RsPOD79	MADS	TTTTTTTTTGATTTTTTTTTT	1655	1675	-	14.1739	AT2G45660	8.46e-06	0.0143
RsPOD79	TCP	TGTGGGACCCACCG	1501	1514	-	21.9219	AT5G08330	1.48e-08	0.0028
RsPOD79	TCP	TCAGTTTTTGTGGGGCCCAC	1515	1534	-	22.6395	AT3G47620	1.26e-08	0.00237
RsPOD79	B3	GACAAAAAAAAAAGA	467	481	+	17.2059	AT1G49480	4.68e-07	0.00236
RsPOD79	ERF	GTCGGTGGGTCCCACAGTGG	1499	1518	+	16.9844	AT4G28140	9.96e-07	0.0468
RsPOD79	TCP	TAATAGTCGGTGGGTCCCAC	1494	1513	+	22.8023	AT3G47620	1.18e-08	0.00237
RsPOD79	TCP	AGTGGGCCCCACAAAAACTGAACAACCCAC	1514	1543	+	23.038	AT1G67260	1.37e-08	0.00513
RsPOD80	AP2	TAAAAAAAAAAGGAGAGAGA	648	667	+	19.481	AT5G17430	4.11e-08	0.000243
RsPOD80	C2H2	CACTCCCACTC	1840	1850	+	15.0308	AT1G27730	4.55e-08	0.0168
RsPOD81	MADS	TTACCAAAAAAGGATAAAA	1214	1232	+	20.7031	AT2G45650	4.49e-08	0.0161
RsPOD82	MYB	AACCCAAACCGAACC	624	638	-	17.2969	AT2G32460	4.12e-08	0.00776
RsPOD82	MYB	GCGAAACCCTAATCT	212	226	-	18.1912	AT1G72740	5.37e-07	0.0221
RsPOD82	CPP	TTTTAAATTTTTTAA	1093	1107	-	17.3382	AT2G20110	6.65e-08	0.0232
RsPOD82	Dof	TGTTGCCTTTTTATTTTCTATCTTTTC	1969	1995	-	15.1094	AT1G69570	3.31e-06	0.0393
RsPOD84	AP2	ACGAAAGAAAAAAAAAGTAA	1412	1431	-	14.519	AT5G17430	6.33e-06	0.013
RsPOD84	B3	GAAAGAAAAAAAAAG	1415	1429	-	15.9412	AT1G49480	2.07e-06	0.00602
RsPOD84	BPC	GGAAGGAAAAAGAATAAGTACGAGACAGAG	1674	1703	-	-34.3544	AT4G38910	6.68e-06	0.0143
RsPOD84	Dof	AAAAAAGTAACGAAAGAAAAA	1420	1440	-	18.0781	AT5G02460	8.88e-08	0.0092
RsPOD84	Dof	CTAACTTTTTTTTTTTTTTTT	1953	1973	-	19.1094	AT3G55370	1.67e-08	0.00299
RsPOD84	B3	ACAAAAAAAAAAAAA	1951	1965	+	17.7059	AT1G49480	2.9e-07	0.00211
RsPOD84	Dof	TACTTTTTTTTTCTTTCGTTACTTTTTT	1413	1440	+	19.2969	AT4G38000	3.07e-08	0.0037
RsPOD84	MADS	GGTTACTTTTTTTTTCTTTCG	1410	1430	+	15.6957	AT2G45660	2.22e-06	0.0053
RsPOD84	NAC	TGACTTCTTCATCAAGTTT	751	769	+	18.8125	AT1G02250	1.23e-07	0.0465
RsPOD85	Dof	GAAAAAGTTAAAAA	456	469	-	14.8125	AT5G60850	2.44e-07	0.0444
RsPOD85	BPC	AAAAGAAAGAGAAAGAAAGCATAA	708	731	-	6.57812	AT2G01930	5.31e-06	0.0102
RsPOD85	GRAS	AAAAGAAAGAGAAAGAAAGC	712	731	-	15.2571	AT2G01570	2.47e-06	0.0101
RsPOD85	AP2	AGTAAAATAAAAGAAAGAGA	720	739	-	16.9114	AT5G17430	8.24e-07	0.0027
RsPOD85	Dof	TCATCTTTTTTTTCTTGTCTT	1458	1478	-	14.2812	AT3G55370	5.85e-06	0.0475
RsPOD85	Dof	ATTTTTAACTTTTTC	455	469	+	15.2031	AT2G37590	8.19e-07	0.0498
RsPOD85	MADS	TTATGCTTTCTTTCTCTTTCT	708	728	+	15.6232	AT2G45660	2.38e-06	0.00562
RsPOD85	BPC	TATGCTTTCTTTCTCTTTCTT	709	729	+	5.23288	AT5G42520	7.39e-06	0.0153
RsPOD85	Dof	CTTTCTCTTTCTTTTATTTTACTTTTGA	717	744	+	18.2656	AT4G38000	1.1e-07	0.00664
RsPOD85	B3	ACAAGAAAAAAAAGA	1461	1475	+	14.7059	AT1G49480	6.08e-06	0.0119
RsPOD85	C2H2	CTCCATTTTCCTCATCCTT	1944	1962	+	14.521	AT1G72050	2.86e-06	0.0244
RsPOD86	AP2	ACTAAAAAAAAAAAAACAAA	842	861	-	14.3291	AT5G17430	7.28e-06	0.0143
RsPOD86	AP2	GAGACCGAAGAGAAAAGAGA	905	924	-	16.2025	AT5G17430	1.6e-06	0.00457
RsPOD86	B3	AAAAAAAAAAAAACA	844	858	-	17.2647	AT1G49480	4.6e-07	0.00235
RsPOD86	C2H2	TTTATTCCTCCTCATCCTC	1479	1497	-	18.6471	AT1G72050	2.13e-07	0.00592
RsPOD86	Dof	CTGTTTCTTTTTTTGGCTTTATAGTCTTT	1029	1057	-	15.9844	AT5G66940	1.31e-06	0.0428
RsPOD86	Dof	TTTTCTTTTTTTGCTTATTAT	399	419	+	14.2344	AT3G55370	6.1e-06	0.0481
RsPOD86	MADS	TTACTTTGTTTTTTTTTTTTT	838	858	+	14.1884	AT2G45660	8.37e-06	0.0143
RsPOD86	MADS	TTTTCCCTTCTCTTTTCTCTT	897	917	+	15.8986	AT2G45660	1.82e-06	0.00455
RsPOD87	AP2	AATAAAGAGAGAGAGAGAGA	1626	1645	-	20.9241	AT5G17430	3.53e-09	0.000243
RsPOD87	BPC	AATAAAGAGAGAGAGAGAGAGCGA	1622	1645	-	29.4688	AT2G01930	9.6e-11	5.15e-07
RsPOD87	GRAS	AAGAGAGAGAGAGAGAGCGA	1622	1641	-	16.0429	AT2G01570	1.18e-06	0.00576
RsPOD87	AP2	AATACCAAAAAGAAAAAAAA	1752	1771	+	14.1899	AT5G17430	8.06e-06	0.0151
RsPOD87	B3	AAAAGAAAAAAAAAA	1759	1773	+	16.7353	AT1G49480	8.35e-07	0.00352
RsPOD87	BPC	TTCGCTCTCTCTCTCTCTCTT	1621	1641	+	29.1781	AT5G42520	1.44e-10	7.21e-07
RsPOD87	ERF	CACCTCCCATGTCGCAGCCG	182	201	+	16.2812	AT1G71450	1.1e-06	0.0318
RsPOD87	MADS	TTTCGCTCTCTCTCTCTCTCT	1620	1640	+	19.8261	AT2G45660	3.16e-09	1.77e-05
RsPOD88	AP2	AAAAAAAAAAAAAAAACAGT	820	839	-	14.1899	AT5G17430	8.06e-06	0.0151
RsPOD88	ARF	TTTATATTTTTGGTAAAAAAA	109	129	-	14.3	AT4G30080	2.83e-07	0.0147
RsPOD88	B3	CGCAAAAAAAAAAAA	582	596	-	16.0441	AT1G49480	1.79e-06	0.00575
RsPOD88	B3	GACAAAAAAAAAAAT	805	819	-	16.0735	AT1G49480	1.68e-06	0.0057
RsPOD88	B3	AAAAAAAAAAAACAG	821	835	-	14.2059	AT1G49480	8.71e-06	0.0145
RsPOD88	B3	AAAAAAAAAAAAAAA	836	850	-	17.9853	AT1G49480	2.02e-07	0.0017
RsPOD88	GATA	CGGATCGGATC	1188	1198	-	17.9589	AT4G36620	9.1e-08	0.0344
RsPOD88	MADS	TTCCGGCTTCTTTCTCTGTTT	976	996	-	15.5362	AT2G45660	2.59e-06	0.00596
RsPOD88	WRKY	ACCGTTGACTTTG	1719	1731	-	19.5781	AT3G56400	1.04e-07	0.0394
RsPOD88	Dof	TTTTTTTTTTTTTTTTTTTTTTTTTTTG	824	851	+	20.0312	AT4G38000	1.14e-08	0.0037
RsPOD88	GATA	CCGATCCGATC	1186	1196	+	17.3425	AT4G36620	2.27e-07	0.0428
RsPOD88	MADS	TGTCACTGTTTTTTTTTTTTT	816	836	+	16.1159	AT2G45660	1.45e-06	0.00388
RsPOD88	WRKY	ACAAAGTCAACGGT	1718	1731	+	19.2329	AT2G24570	1.15e-07	0.0217
RsPOD89	B3	GCCGAACAAAAAAAA	1636	1650	+	14.8088	AT1G49480	5.56e-06	0.0111
RsPOD89	C2H2	CCTCCTCATCGACTTCTTT	1846	1864	+	13.9328	AT1G72050	4.04e-06	0.0288
RsPOD89	ERF	TTGGTCGGTGAAGG	933	946	-	18.6719	AT1G36060	2.48e-07	0.0497
RsPOD90	Dof	GTTTTCTACTCTCTCTTTCTTCTTTCTT	333	360	-	13.9375	AT4G38000	7.61e-06	0.0466
RsPOD90	ERF	GTCGCTGGGGGGGGGGGGGG	1378	1397	-	17.8281	AT4G28140	5.35e-07	0.0335
RsPOD90	MADS	TCTCTCTTTCTTCTTTCTTCT	331	351	-	17.4638	AT2G45660	2.93e-07	0.00107
RsPOD90	AP2	AAGAAGAAAGAAGAAAGAGA	330	349	+	18.1772	AT5G17430	2.14e-07	0.000903
RsPOD90	BPC	AAGAAGAAAGAAGAAAGAGAGAGT	330	353	+	6.67188	AT2G01930	5.13e-06	0.00995
RsPOD90	C2H2	CCCCCCCCCCCCCCCCCCC	1366	1384	+	20.0252	AT1G72050	8.3e-08	0.00344
RsPOD91	AP2	AATGACAAGAAGAAAACAAG	1879	1898	-	15.7215	AT5G17430	2.43e-06	0.00622
RsPOD91	BPC	CCCTTCCTCTATATCTCCCTC	304	324	-	10.0274	AT5G42520	1.38e-06	0.00353
RsPOD91	C2H2	CTTCCTCTATATCTCCCTC	304	322	-	14.2353	AT1G72050	3.39e-06	0.0275
RsPOD91	Dof	TGCTCATTTTTCATTCTCTTTCTTTTTC	1371	1398	-	13.8125	AT4G38000	8.42e-06	0.0483
RsPOD91	Dof	GCTTTCATTTTTCACTTTTTT	1529	1549	-	15.5156	AT2G28810	1.3e-06	0.0474
RsPOD91	Dof	CTTTCTTTTTTTTTTTTTTTT	1559	1579	-	19.6562	AT3G55370	6.41e-09	0.00229
RsPOD91	Dof	ATATCACTTTTACTATTTTTATTGTAT	1752	1778	-	14.3906	AT1G69570	5.92e-06	0.0466
RsPOD91	ERF	TTGGTATAGCCGCCACAGCCCATAGCCG	121	148	-	18.5469	AT3G23240	3.45e-07	0.0215
RsPOD91	ERF	CTCCCTCCGCCACTG	296	310	-	16.75	AT1G68550	9.38e-07	0.0406
RsPOD91	GRAS	AAGAAGAAAACAAGAAGAAA	1873	1892	-	13.8429	AT2G01570	8.23e-06	0.0235
RsPOD91	MADS	TTTCATTCTCTTTCTTTTTCA	1370	1390	-	16.7826	AT2G45660	6.93e-07	0.00227
RsPOD91	MADS	TTTCTTTTTTTTTTTTTTTTT	1558	1578	-	19.2609	AT2G45660	1.31e-08	6.72e-05
RsPOD91	AP2	GAAAAAGAAAGAGAATGAAA	1371	1390	+	14.519	AT5G17430	6.33e-06	0.013
RsPOD91	AP2	AAAAAAAAAAAAGAAAGAGA	1563	1582	+	20.1266	AT5G17430	1.48e-08	0.000243
RsPOD91	B3	AAAAAAAAAAAAAAA	1558	1572	+	17.9853	AT1G49480	2.02e-07	0.0017
RsPOD91	B3	ACCAAAAAAAAAAAC	1678	1692	+	16.3824	AT1G49480	1.22e-06	0.00467
RsPOD91	BPC	GGCGGAGGGAGATATAGAGGAAGG	300	323	+	11.2969	AT2G01930	8.62e-07	0.00233
RsPOD91	BPC	ATGAAAAAGAAAGAGAATGAAAAA	1369	1392	+	7.48438	AT2G01930	3.8e-06	0.00787
RsPOD91	BPC	AAAAAAAAAAAAAAAAGAAAGAGA	1559	1582	+	5.48438	AT2G01930	7.89e-06	0.0142
RsPOD91	Dof	AAAAAAGTGAAAAATGAAAGC	1529	1549	+	15.7188	AT5G02460	1.65e-06	0.0357
RsPOD91	Dof	TTAGCTTTTTTCTTCTTGTTT	1865	1885	+	16.125	AT3G55370	9.51e-07	0.0238
RsPOD91	ERF	CTGGCTCCGCCACTG	469	483	+	15.9219	AT5G47230	1.31e-06	0.0412
RsPOD91	MADS	TTTTCTTCTTGTTTTCTTCTT	1872	1892	+	14.7536	AT2G45660	5.26e-06	0.00999
RsPOD92	B3	ACAAAAAAAAAATAA	1130	1144	-	16.0147	AT1G49480	1.86e-06	0.0058
RsPOD92	B3	GGCAAAAAAAAAAGA	1531	1545	-	15.3382	AT1G49480	3.58e-06	0.00848
RsPOD92	Dof	ATCTTTTTGTTTTTGCATCTTCTTTTTT	855	882	+	17.1719	AT4G38000	3.76e-07	0.017
RsPOD92	Dof	CGTTCACTTTTTATTCATTATTGTTTT	1317	1343	+	15.8281	AT1G69570	1.79e-06	0.035
RsPOD92	Dof	GAATCTTTTTTACTTTTTTTT	1864	1884	-	14.3906	AT3G55370	5.31e-06	0.0441
RsPOD92	Dof	AGAAAAGAAAAGAGTGAGTAA	1358	1378	-	15.0625	AT5G02460	3.18e-06	0.046
RsPOD93	AP2	AAGAAAATAGGAAAAAAACA	447	466	+	14.6203	AT5G17430	5.86e-06	0.0123
RsPOD93	AP2	AAAAAAAAGAAAAAAAAACA	1701	1720	+	17.7215	AT5G17430	3.59e-07	0.00129
RsPOD93	B3	ACCAAAAAAAAGAAA	1698	1712	+	15.6029	AT1G49480	2.7e-06	0.00726
RsPOD93	Dof	TTACCTTTTATGATTTTTTATCTTTTTC	552	579	-	14.6875	AT4G38000	4.07e-06	0.0368
RsPOD93	MADS	TGTTTTTTTTTCTTTTTTTTG	1700	1720	-	17.7681	AT2G45660	1.91e-07	0.000754
RsPOD94	B3	AACAAACAAAAAAAA	1820	1834	+	16.5882	AT1G49480	1.02e-06	0.00419
RsPOD94	Dof	TTTGCTTTTTTTTGTTTGTTT	1819	1839	-	16.2031	AT3G55370	8.73e-07	0.0238
RsPOD95	Dof	ATATTCCTTTTTTTTTTTTTTGTCATC	90	116	-	16.25	AT1G69570	1.23e-06	0.0341
RsPOD95	MADS	TCCTTTTTTTTTTTTTTGTCA	92	112	-	14.3623	AT2G45660	7.28e-06	0.0127
RsPOD95	AP2	GATGACAAAAAAAAAAAAAA	90	109	+	15.0506	AT5G17430	4.2e-06	0.00933
RsPOD95	B3	GACAAAAAAAAAAAA	93	107	+	18.9559	AT1G49480	1.69e-08	0.0017
RsPOD95	B3	GCAAAAAAAAAAAAG	1665	1679	+	16.9118	AT1G49480	6.47e-07	0.00309
RsPOD95	BPC	AAGAAAGATAATAAGAAAGAGATA	873	896	+	8.53125	AT2G01930	2.56e-06	0.0058
RsPOD95	BPC	AGGAGACAGAGCAAGAGAAGAACA	1077	1100	+	11.2969	AT2G01930	8.62e-07	0.00233
RsPOD95	GRAS	GGAAAGGAGACAGAGCAAGA	1073	1092	+	15.3857	AT2G01570	2.2e-06	0.00948

## Sheet: Table S7
Table S7. Data quality of the RNA-seq sample.
Sample	Raw_reads	Clean_reads	Clean_bases (G)	Q20 (%)	Q30 (%)	Total_mapping (%)	Uniquely_mapping (%)
PS_1	21100938	20846580	6.25	97.69	90.69	95.51	92.15
PS_2	21710860	21316826	6.4	97.82	91.16	95.54	91.92
PS_3	21635554	21149735	6.34	98.02	91.84	95.52	91.79
GS_1	21789932	21521554	6.46	97.79	91.03	95	91.78
GS_2	21616599	21225627	6.37	97.84	91.25	95.08	91.85
GS_3	21664247	21334299	6.4	97.65	90.56	95.12	91.54
PF_1	21602517	21425829	6.43	97.47	89.95	94.52	91.54
PF_2	21356362	20978498	6.29	97.51	90.16	94.71	91.8
PF_3	21460617	21092763	6.33	97.68	90.68	95.02	92.11
GF_1	21452764	21120277	6.34	97.62	90.48	94.52	91.66
GF_2	21606992	21187882	6.36	98	91.72	94.65	91.83
GF_3	21429673	21062209	6.32	97.68	90.7	94.67	91.93

## Sheet: Table S8
Table S8. Characteristics of 435 common DEGs in four tissues.
Gene ID	PS_1 FPKM	PS_2 FPKM	PS_3 FPKM	GS_1 FPKM	GS_2 FPKM	GS_3 FPKM	PF_1 FPKM	PF_2 FPKM	PF_3 FPKM	GF_1 FPKM	GF_2 FPKM	GF_3 FPKM	Chr	Start	End	Strand	GO	Kegg Orthology	Pfam	Kog	Swissprot	Nt	Nr
Rs0x1c000097	107.71	63.02	127.1	18.95	6.39	29.35	8.73	63.22	214.3	0.16	0	1.67	Rs01	636307	637642	-	GO:0005829//cytosol;GO:0005789//endoplasmic reticulum membrane;GO:0016021//integral component of membrane;GO:0043231//intracellular membrane-bounded organelle;GO:0016020//membrane;GO:0009055//electron transfer activity;GO:0020037//heme binding;GO:0046872//metal ion binding;		Synaptobrevin[TCONS_00005680]	KOG0537//Cytochrome b5;	[CYB5C_ARATH|diamond]Name=CYTB5-C {ECO:0000305};+++Synonyms=CB5-C {ECO:0000303|PubMed:19054355, ECO:0000303|PubMed:22384013};+++OrderedLocusNames=At2g46650; ORFNames=T3A4.3; RecName: Full=Cytochrome B5 isoform C {ECO:0000303|PubMed:19054355, ECO:0000303|PubMed:22384013}; Short=AtCb5-C {ECO:0000303|PubMed:19054355, ECO:0000303|PubMed:22384013};	XM_013892154.2 PREDICTED: Brassica napus cytochrome B5 (LOC106450485), transcript variant X1, mRNA	>XP_018434974.1 PREDICTED: cytochrome B5 [Raphanus sativus] >XP_018434975.1 PREDICTED: cytochrome B5 [Raphanus sativus]
Rs0x1c000114	5.42	4.93	5.66	2.03	2.03	2.82	17.7	22.74	18.3	2.49	4.07	3.57	Rs01	748246	749340	+	GO:0005634//nucleus;GO:0003700//DNA-binding transcription factor activity;GO:0000976//transcription regulatory region sequence-specific DNA binding;GO:0030154//cell differentiation;GO:0009913//epidermal cell differentiation;GO:0010063//positive regulation of trichoblast fate specification;GO:0010376//stomatal complex formation;				[CPC_ARATH|diamond]Name=CPC; OrderedLocusNames=At2g46410; ORFNames=F11C10.10; RecName: Full=Transcription factor CPC; AltName: Full=Protein CAPRICE;	XM_013779652.1 PREDICTED: Brassica oleracea var. oleracea transcription factor CPC (LOC106340818), transcript variant X2, mRNA	>XP_009142649.2 transcription factor CPC, partial [Brassica rapa]
Rs0x1c000153	177.54	151.61	129.84	48.95	57.51	40.07	120.7	103.43	64.72	35.49	34.2	32.12	Rs01	1006552	1010838	-	GO:0016021//integral component of membrane;GO:0018685//alkane 1-monooxygenase activity;GO:0070330//aromatase activity;GO:0020037//heme binding;GO:0005506//iron ion binding;GO:0006631//fatty acid metabolic process;GO:0008610//lipid biosynthetic process;GO:0010214//seed coat development;	K15398//fatty acid omega-hydroxylase [EC:1.14.-.-]+ko00073//Cutin, suberine and wax biosynthesis+ko01100//Metabolic pathways;		KOG0157//Cytochrome P450 CYP4/CYP19/CYP26 subfamilies;	[C86A8_ARATH|diamond]Name=CYP86A8; Synonyms=LCR; OrderedLocusNames=At2g45970; ORFNames=F4I18.5; RecName: Full=Cytochrome P450 86A8; EC=1.14.14.1; AltName: Full=Protein LACERATA;	XM_009144949.3 PREDICTED: Brassica rapa cytochrome P450 86A8 (LOC103866938), mRNA	>KAF8087727.1 hypothetical protein N665_0570s0037 [Sinapis alba]
Rs0x1c000322	9.39	8.81	12.63	3.61	2.38	5.54	6.37	6.85	6.06	2.23	2.38	2.75	Rs01	1919955	1922834	+	GO:0005739//mitochondrion;GO:0051537//2 iron, 2 sulfur cluster binding;GO:0051539//4 iron, 4 sulfur cluster binding;GO:0004076//biotin synthase activity;GO:0008270//zinc ion binding;GO:0009102//biotin biosynthetic process;	K01012//biotin synthase [EC:2.8.1.6]+ko00780//Biotin metabolism+ko01100//Metabolic pathways+ko01240//Biosynthesis of cofactors;		KOG2900//Biotin synthase;	[BIOB_ARATH|diamond]Name=BIO2; Synonyms=BIOB; OrderedLocusNames=At2g43360; ORFNames=T01O24.10; RecName: Full=Biotin synthase, mitochondrial; EC=2.8.1.6; Flags: Precursor;	XM_009144680.3 PREDICTED: Brassica rapa biotin synthase, mitochondrial (LOC103866710), mRNA	>XP_018434089.1 PREDICTED: biotin synthase-like [Raphanus sativus]
Rs0x1c000676	32.64	28.74	28.45	0	0.04	0	47.52	65.39	113.62	0	0	0	Rs01	4277234	4279759	-	GO:0005634//nucleus;GO:0003700//DNA-binding transcription factor activity;GO:0046872//metal ion binding;GO:0043565//sequence-specific DNA binding;GO:0009957//epidermal cell fate specification;GO:0010214//seed coat development;	K13424//WRKY transcription factor 33+ko04016//MAPK signaling pathway - plant+ko04626//Plant-pathogen interaction;	WRKY DNA -binding domain[TCONS_00006205]		[WRK44_ARATH|diamond]Name=WRKY44; Synonyms=TTG2; OrderedLocusNames=At2g37260; ORFNames=F3G5.5; RecName: Full=WRKY transcription factor 44; AltName: Full=Protein TRANSPARENT TESTA GLABRA 2; AltName: Full=WRKY DNA-binding protein 44;	XM_018578432.1 PREDICTED: Raphanus sativus WRKY transcription factor 44-like (LOC108806342), transcript variant X1, mRNA	>XP_018433934.1 PREDICTED: WRKY transcription factor 44-like isoform X1 [Raphanus sativus]
Rs0x1c000681	61.85	90.26	71.94	14.83	18.56	34.55	5.66	4.34	6.59	1.48	0.69	2.83	Rs01	4303641	4305237	-	GO:0005783//endoplasmic reticulum;GO:0016021//integral component of membrane;GO:0005886//plasma membrane;GO:0009506//plasmodesma;GO:0003729//mRNA binding;GO:0015250//water channel activity;GO:0009737//response to abscisic acid;GO:0009414//response to water deprivation;GO:0006833//water transport;			KOG0223//Aquaporin (major intrinsic protein family);	[PIP22_ARATH|diamond]Name=PIP2-2; Synonyms=PIP2B; OrderedLocusNames=At2g37170; ORFNames=T2N18.7; RecName: Full=Aquaporin PIP2-2; AltName: Full=Plasma membrane intrinsic protein 2-2; Short=AtPIP2;2; AltName: Full=Plasma membrane intrinsic protein 2b; Short=PIP2b; AltName: Full=TMP2b;	XM_009145276.2 PREDICTED: Brassica rapa aquaporin PIP2-2 (LOC103867220), mRNA	>XP_018439643.1 PREDICTED: aquaporin PIP2-2-like [Raphanus sativus] >XP_018439898.1 PREDICTED: aquaporin PIP2-2-like [Raphanus sativus]
Rs0x1c000686	13.46	13.27	13.27	0.11	0.33	1.89	13.86	61.92	50.93	5.44	0.45	3.14	Rs01	4338208	4341866	+	GO:0005737//cytoplasm;GO:0045548//phenylalanine ammonia-lyase activity;GO:0009800//cinnamic acid biosynthetic process;GO:0006559//L-phenylalanine catabolic process;	K10775//phenylalanine ammonia-lyase [EC:4.3.1.24]+ko00360//Phenylalanine metabolism+ko00940//Phenylpropanoid biosynthesis+ko01100//Metabolic pathways+ko01110//Biosynthesis of secondary metabolites;		KOG0222//Phenylalanine and histidine ammonia-lyase;	[PAL1_PRUAV|diamond]Name=PAL1; RecName: Full=Phenylalanine ammonia-lyase 1; EC=4.3.1.24;	NM_001315686.1 Brassica napus phenylalanine ammonia-lyase 1-like (LOC106388514), mRNA >DQ341309.1 Brassica napus phenylalanine ammonia-lyase (PAL1-2) mRNA, complete cds	>KAF8101828.1 hypothetical protein N665_0201s0141 [Sinapis alba]
Rs0x1c000701	242.64	175.43	195.8	101.43	70.61	80.95	36.81	35.32	41.75	75.18	61.49	81.52	Rs01	4427588	4429717	+	GO:0048046//apoplast;GO:0005618//cell wall;GO:0004553//hydrolase activity, hydrolyzing O-glycosyl compounds;GO:0016762//xyloglucan:xyloglucosyl transferase activity;GO:0042546//cell wall biogenesis;GO:0016998//cell wall macromolecule catabolic process;GO:0071555//cell wall organization;GO:0010411//xyloglucan metabolic process;				[XTH32_ARATH|diamond]Name=XTH32; OrderedLocusNames=At2g36870; ORFNames=T1J8.5; RecName: Full=Probable xyloglucan endotransglucosylase/hydrolase protein 32; Short=At-XTH32; Short=XTH-32; EC=2.4.1.207; Flags: Precursor;	XM_009145303.3 PREDICTED: Brassica rapa probable xyloglucan endotransglucosylase/hydrolase protein 32 (LOC103867249), mRNA	>XP_002881475.2 probable xyloglucan endotransglucosylase/hydrolase protein 32 [Arabidopsis lyrata subsp. lyrata]
Rs0x1c000738	17.42	10.38	8.82	47.08	74.47	11.92	4.35	27.1	55.16	3.84	1.51	4.87	Rs01	4669066	4673740	-						XM_013830664.2 PREDICTED: Brassica napus uncharacterized LOC106390245 (LOC106390245), transcript variant X1, mRNA	>XP_018441529.1 PREDICTED: uncharacterized protein LOC108813463 [Raphanus sativus]
Rs0x1c000748	13.7	13.14	11.58	1.75	0.88	3.67	0.66	3.73	7.22	0	0.05	0.14	Rs01	4728067	4733147	+	GO:0005634//nucleus;GO:0003700//DNA-binding transcription factor activity;GO:0000976//transcription regulatory region sequence-specific DNA binding;GO:0045892//negative regulation of transcription, DNA-templated;GO:0080167//response to karrikin;		B3 DNA binding domain[TCONS_00000666]	KOG2580//Mitochondrial import inner membrane translocase, subunit TIM44;	[Y2608_ARATH|diamond]Name=ARF31; OrderedLocusNames=At2g36080; ORFNames=F9C22.1; RecName: Full=B3 domain-containing protein At2g36080; AltName: Full=Protein AUXIN RESPONSIVE FACTOR 31;	XM_009145369.3 PREDICTED: Brassica rapa B3 domain-containing protein At2g36080 (LOC103867318), mRNA	>XP_018437389.1 PREDICTED: B3 domain-containing protein At2g36080-like [Raphanus sativus]
Rs0x1c000816	0.19	0.33	0.45	2.38	1.69	2.6	20.71	13.73	13.75	51.33	51.06	47.2	Rs01	5220479	5225653	+	GO:0005634//nucleus;GO:0003677//DNA binding;GO:0008289//lipid binding;				[HOX32_ORYSI|diamond]Name=HOX32; ORFNames=OsI_012423; RecName: Full=Homeobox-leucine zipper protein HOX32; AltName: Full=HD-ZIP protein HOX32; AltName: Full=Homeodomain transcription factor HOX32; AltName: Full=OsHox32;	XM_009145499.3 PREDICTED: Brassica rapa homeobox-leucine zipper protein ATHB-14 (LOC103867425), transcript variant X2, mRNA	>CAF2095551.1 unnamed protein product [Brassica napus] >CDY31635.1 BnaA05g09120D [Brassica napus]
Rs0x1c000819	97.69	113.79	108.68	1.82	1.98	1.15	122.19	180.44	116.77	0.86	1.06	0.83	Rs01	5241401	5249658	-	GO:0005783//endoplasmic reticulum;GO:0016021//integral component of membrane;GO:0016020//membrane;GO:0000325//plant-type vacuole;GO:0005774//vacuolar membrane;GO:0005773//vacuole;GO:1902417//(+)-abscisic acid D-glucopyranosyl ester transmembrane transporter activity;GO:0008559//xenobiotic transmembrane transporting ATPase activity;GO:0005524//ATP binding;GO:0042626//ATPase activity, coupled to tr…	K05665//ATP-binding cassette, subfamily C (CFTR/MRP), member 1 [EC:7.6.2.3]+ko02010//ABC transporters;		KOG0054//Multidrug resistance-associated protein/mitoxantrone resistance protein, ABC superfamily;	[AB2C_ARATH|diamond]Name=ABCC2; Synonyms=EST4, MRP2; OrderedLocusNames=At2g34660;+++ORFNames=T29F13.13; RecName: Full=ABC transporter C family member 2; Short=ABC transporter ABCC.2; Short=AtABCC2; EC=7.6.2.2; AltName: Full=ATP-energized glutathione S-conjugate pump 2; AltName: Full=Glutathione S-conjugate-transporting ATPase 2; AltName: Full=Multidrug resistance-associated protein 2;	XM_013780585.1 PREDICTED: Brassica oleracea var. oleracea ABC transporter C family member 2 (LOC106341855), transcript variant X2, mRNA	>CAF2095565.1 unnamed protein product [Brassica napus] >CDY31633.1 BnaA05g09140D [Brassica napus]
Rs0x1c000825	0	0	0	0.26	0.59	2.62	1.45	0.72	2.81	0	0	0.39	Rs01	5297244	5298615	-	GO:0005634//nucleus;GO:0006952//defense response;GO:0031347//regulation of defense response;GO:2000022//regulation of jasmonic acid mediated signaling pathway;GO:0010200//response to chitin;GO:0009753//response to jasmonic acid;GO:0009611//response to wounding;				[TIF5B_ARATH|diamond]Name=TIFY 5B; Synonyms=JAZ7; OrderedLocusNames=At2g34600;+++ORFNames=T31E10.6; RecName: Full=Protein TIFY 5B; AltName: Full=Jasmonate ZIM domain-containing protein 7;	XM_013835957.2 PREDICTED: Brassica napus protein TIFY 5B (LOC106395530), mRNA	>XP_018439310.1 PREDICTED: protein TIFY 5B-like [Raphanus sativus]
Rs0x1c000851	0	0	0	0.35	0.71	0.61	5.46	2.85	2.08	1.17	1.67	0.91	Rs01	5422660	5425188	-	GO:0016021//integral component of membrane;GO:0022857//transmembrane transporter activity;			KOG1292//Xanthine/uracil transporters;	[NAT2_ARATH|diamond]Name=NAT2; OrderedLocusNames=At2g34190; ORFNames=F13P17.3; RecName: Full=Nucleobase-ascorbate transporter 2; Short=AtNAT2;	XM_009145548.3 PREDICTED: Brassica rapa nucleobase-ascorbate transporter 2 (LOC103867475), mRNA	>KAF3580677.1 hypothetical protein DY000_02029597 [Brassica cretica]
Rs0x1c000891	3.53	4.23	3.84	9.13	7.25	7.88	10.92	9.41	7.46	16.33	24.52	14.72	Rs01	5689149	5690988	-						LR778310.1 Raphanus sativus genome assembly, chromosome: 1	>XP_018433978.1 PREDICTED: uncharacterized protein LOC108806380 [Raphanus sativus]
Rs0x1c000957	3.06	3.28	2.77	0.5	0.85	0.93	0.99	0.12	0.25	0	0.02	0	Rs01	6079117	6082357	-	GO:0016021//integral component of membrane;GO:0005886//plasma membrane;GO:0005524//ATP binding;	K13428//LRR receptor-like serine/threonine-protein kinase EFR [EC:2.7.11.1]+ko04626//Plant-pathogen interaction;		KOG1187//Serine/threonine protein kinase;	[Y3471_ARATH|diamond]OrderedLocusNames=At3g47110; ORFNames=F13I12.160; RecName: Full=Putative receptor-like protein kinase At3g47110; EC=2.7.11.1; Flags: Precursor;	LR778310.1 Raphanus sativus genome assembly, chromosome: 1	>XP_018439706.1 PREDICTED: probable LRR receptor-like serine/threonine-protein kinase At3g47570 isoform X4 [Raphanus sativus]
Rs0x1c000969	0.93	3.39	1.58	70.16	92.43	32.68	149.58	116.8	96.75	90.57	56.03	55.38	Rs01	6146438	6148967	-	GO:0005783//endoplasmic reticulum;GO:0005789//endoplasmic reticulum membrane;GO:0016021//integral component of membrane;GO:0051777//ent-kaurenoate oxidase activity;GO:0020037//heme binding;GO:0005506//iron ion binding;GO:0004497//monooxygenase activity;GO:0016491//oxidoreductase activity;GO:0016132//brassinosteroid biosynthetic process;GO:0010268//brassinosteroid homeostasis;GO:0009686//gibberell…	K04123//ent-kaurenoic acid monooxygenase [EC:1.14.14.107]+ko00904//Diterpenoid biosynthesis+ko01100//Metabolic pathways+ko01110//Biosynthesis of secondary metabolites;		KOG0157//Cytochrome P450 CYP4/CYP19/CYP26 subfamilies;	[KAO2_ARATH|diamond]Name=KAO2; Synonyms=CYP88A4; OrderedLocusNames=At2g32440; ORFNames=T32F6.4; RecName: Full=Ent-kaurenoic acid oxidase 2; Short=AtKAO2; EC=1.14.14.107 {ECO:0000269|PubMed:11172076}; AltName: Full=Cytochrome P450 88A4;	XM_013776074.1 PREDICTED: Brassica oleracea var. oleracea ent-kaurenoic acid oxidase 2 (LOC106337055), transcript variant X2, mRNA	>KAF3556151.1 hypothetical protein F2Q69_00011495 [Brassica cretica]
Rs0x1c001121	6.24	10.64	5.49	3.33	2.42	4.16	3.53	3.75	3.2	2.15	1.31	1.55	Rs01	7247997	7252175	+				KOG1075//FOG: Reverse transcriptase;		XM_013775674.1 PREDICTED: Brassica oleracea var. oleracea uncharacterized LOC106336745 (LOC106336745), mRNA	>XP_018441494.1 PREDICTED: uncharacterized protein LOC108813436 [Raphanus sativus]
Rs0x1c001183	14.4	11.71	14.08	4.79	3.44	5.78	12.32	16.23	14.45	34.04	51.06	32.73	Rs01	7742334	7747668	+	GO:0048046//apoplast;GO:0004565//beta-galactosidase activity;GO:0030246//carbohydrate binding;GO:0005975//carbohydrate metabolic process;	K12309//beta-galactosidase [EC:3.2.1.23]+ko00052//Galactose metabolism+ko00511//Other glycan degradation+ko00531//Glycosaminoglycan degradation+ko00600//Sphingolipid metabolism+ko00604//Glycosphingolipid biosynthesis - ganglio series+ko01100//Metabolic pathways;		KOG0496//Beta-galactosidase;	[BGAL_ASPOF|diamond]No_INFO RecName: Full=Beta-galactosidase; Short=Lactase; EC=3.2.1.23; Flags: Precursor;	AB180725.1 Raphanus sativus RsBGAL1 mRNA for beta-galactosidase, complete cds	>BAD20774.2 beta-galactosidase [Raphanus sativus]
Rs0x1c001252	0.55	1.99	1.28	6.69	5.24	3.31	25.83	20.8	13.23	35.07	37.78	32.42	Rs01	8309498	8313444	-	GO:0031225//anchored component of membrane;GO:0005886//plasma membrane;		Probable lipid transfer[TCONS_00006679]			XM_013798246.2 PREDICTED: Brassica napus xylogen-like protein 11 (LOC106358445), mRNA	>XP_018436688.1 PREDICTED: xylogen-like protein 11 [Raphanus sativus]
Rs0x1c001276	123.86	165.57	177.6	44.75	57.32	78.3	53.46	24.19	25.05	15.19	17.44	20.07	Rs01	8477139	8482992	+	GO:0016021//integral component of membrane;GO:0015293//symporter activity;GO:0042128//nitrate assimilation;GO:0006857//oligopeptide transport;GO:0009753//response to jasmonic acid;GO:0009611//response to wounding;		POT family[TCONS_00001200]	KOG1237//H+/oligopeptide symporter;	[PTR27_ARATH|diamond]Name=NPF6.2; Synonyms=NRT1.4, NTP2; OrderedLocusNames=At2g26690;+++ORFNames=F18A8.6; RecName: Full=Protein NRT1/ PTR FAMILY 6.2; Short=AtNPF6.2; AltName: Full=Nitrate transporter 1.4;	XM_018585325.1 PREDICTED: Raphanus sativus protein NRT1/ PTR FAMILY 6.2 (LOC108812927), mRNA	>CAF1834150.1 unnamed protein product [Brassica napus] >VDD08363.1 unnamed protein product [Brassica oleracea]
Rs0x1c001367	87.85	103.26	104.92	46.51	41.17	35.11	57.89	95.98	84.92	37.28	42.86	43.21	Rs01	9074849	9077459	+	GO:0016021//integral component of membrane;GO:0009536//plastid;GO:0005774//vacuolar membrane;GO:0005773//vacuole;GO:0015086//cadmium ion transmembrane transporter activity;GO:0005384//manganese ion transmembrane transporter activity;GO:0042742//defense response to bacterium;GO:0055072//iron ion homeostasis;GO:0006828//manganese ion transport;GO:2000379//positive regulation of reactive oxygen spec…			KOG1291//Mn2+ and Fe2+ transporters of the NRAMP family;	[NRAM4_ARATH|diamond]Name=NRAMP4; OrderedLocusNames=At5g67330; ORFNames=K8K14.5; RecName: Full=Metal transporter Nramp4; Short=AtNramp4;	EU839503.2 Brassica juncea natural resistance associated macrophage protein (NRAMP) mRNA, NRAMP-4.1 allele, complete cds	>CAF1984269.1 unnamed protein product [Brassica napus] >CDY12837.1 BnaC07g15960D [Brassica napus]
Rs0x1c001547	19.2	25.03	16.49	35.67	34.83	32.15	37.88	30.93	25.73	20.33	18.07	18.83	Rs01	10215633	10219204	-	GO:0010369//chromocenter;GO:0005634//nucleus;GO:0003682//chromatin binding;GO:0010385//double-stranded methylated DNA binding;GO:0042393//histone binding;GO:0046872//metal ion binding;GO:0008327//methyl-CpG binding;GO:0010428//methyl-CpNpG binding;GO:0010429//methyl-CpNpN binding;GO:0061630//ubiquitin protein ligase activity;GO:0004842//ubiquitin-protein transferase activity;GO:0051301//cell divi…				[ORTH2_ARATH|diamond]Name=ORTH2; Synonyms=VIM1; OrderedLocusNames=At1g57820; ORFNames=F12K22.14; RecName: Full=E3 ubiquitin-protein ligase ORTHRUS 2; EC=2.3.2.27; AltName: Full=Protein VARIANT IN METHYLATION 1; AltName: Full=RING-type E3 ubiquitin transferase ORTHRUS 2 {ECO:0000305};	XM_009114270.3 PREDICTED: Brassica rapa E3 ubiquitin-protein ligase ORTHRUS 2 (LOC103837884), mRNA	>KAF8079633.1 hypothetical protein N665_1012s0008 [Sinapis alba]
Rs0x1c001569	186.06	107.98	183.27	0.06	0.06	0	162.39	475.82	320.32	0	0	0	Rs01	10461845	10465726	+	GO:0005576//extracellular region;GO:0004185//serine-type carboxypeptidase activity;GO:0016747//transferase activity, transferring acyl groups other than amino-acyl groups;GO:0019748//secondary metabolic process;		Serine carboxypeptidase[TCONS_00001464]	KOG1282//Serine carboxypeptidases (lysosomal cathepsin A);	[SCP12_ARATH|diamond]Name=SCPL12; OrderedLocusNames=At2g22920; ORFNames=T20K9.13; RecName: Full=Serine carboxypeptidase-like 12; EC=3.4.16.-; Flags: Precursor;	XM_009119073.3 PREDICTED: Brassica rapa serine carboxypeptidase-like 10 (LOC103842453), transcript variant X2, mRNA	>XP_013707948.1 serine carboxypeptidase-like 10 isoform X2 [Brassica napus]
Rs0x1c001898	3.1	3.36	2.71	13.07	10.03	10.51	24.6	16.68	12.19	42.96	41.01	33.75	Rs01	12997099	12999302	+	GO:0010005//cortical microtubule, transverse to long axis;GO:0005881//cytoplasmic microtubule;GO:0005815//microtubule organizing center;GO:0035371//microtubule plus-end;GO:0009524//phragmoplast;GO:0009574//preprophase band;GO:0005876//spindle microtubule;GO:0051233//spindle midzone;GO:0000922//spindle pole;GO:0008017//microtubule binding;GO:0051010//microtubule plus-end binding;GO:0051301//cell d…			KOG3000//Microtubule-binding protein involved in cell cycle control;	[EB1A_ARATH|diamond]Name=EB1A; OrderedLocusNames=At3g47690; ORFNames=T23J7.20; RecName: Full=Microtubule-associated protein RP/EB family member 1A; AltName: Full=APC-binding protein EB1A; AltName: Full=End-binding protein 1A; Short=AtEB1A; AltName: Full=Protein ATEB1 homolog 2; Short=AtEB1H2;	XM_018584118.1 PREDICTED: Raphanus sativus microtubule-associated protein RP/EB family member 1A (LOC108811991), mRNA	>XP_018439620.1 PREDICTED: microtubule-associated protein RP/EB family member 1A [Raphanus sativus]
Rs0x1c002053	17.81	17.3	13.45	10.29	12.65	8.99	6.25	11.14	9.58	18.68	25.68	22.71	Rs01	14227965	14233673	-	GO:0051213//dioxygenase activity;GO:0046872//metal ion binding;			KOG0143//Iron/ascorbate family oxidoreductases;	[DIOX2_ARATH|diamond]OrderedLocusNames=At3g50210; ORFNames=F11C1.50; RecName: Full=Probable 2-oxoglutarate-dependent dioxygenase At3g50210; EC=1.14.11.-;	XM_009117446.3 PREDICTED: Brassica rapa probable 2-oxoglutarate-dependent dioxygenase At3g50210 (LOC103840931), mRNA	>XP_018434765.1 PREDICTED: probable 2-oxoglutarate-dependent dioxygenase At3g49630 [Raphanus sativus]
Rs0x1c002113	1045.94	851.03	1026.01	0	0.25	0	1707.53	1666.05	1850.35	0.16	0.24	0.33	Rs01	14920055	14921416	+	GO:0031418//L-ascorbic acid binding;GO:0046872//metal ion binding;GO:0045486//naringenin 3-dioxygenase activity;GO:0009813//flavonoid biosynthetic process;	K00475//naringenin 3-dioxygenase [EC:1.14.11.9]+ko00941//Flavonoid biosynthesis+ko01100//Metabolic pathways+ko01110//Biosynthesis of secondary metabolites;		KOG0143//Iron/ascorbate family oxidoreductases;	[FL3H_MATIN|diamond]Name=FHT; RecName: Full=Naringenin,2-oxoglutarate 3-dioxygenase; EC=1.14.11.9 {ECO:0000250|UniProtKB:Q7XZQ7}; AltName: Full=FHT; AltName: Full=Flavanone-3-hydroxylase; Short=F3H; Flags: Fragment;	DQ288239.1 Brassica napus flavanone 3-hydroxylase 1 (F3H-1) mRNA, complete cds	>XP_018433381.1 PREDICTED: naringenin,2-oxoglutarate 3-dioxygenase [Raphanus sativus] >AST09959.1 flavanone 3-hydroxylase [Raphanus sativus]
Rs0x1c002314	0.27	0.64	0.94	1.72	1.4	9.58	5.1	2.93	3.08	8.72	6.11	10.32	Rs01	16394210	16396115	-	GO:0016021//integral component of membrane;GO:0046872//metal ion binding;GO:0016491//oxidoreductase activity;			KOG1619//Cytochrome b;	[ACFR3_ARATH|diamond]Name=CYB561C; OrderedLocusNames=At1g14730; ORFNames=F10B6.13; RecName: Full=Probable transmembrane ascorbate ferrireductase 3; EC=7.2.1.3 {ECO:0000250|UniProtKB:Q8L856}; AltName: Full=Artb561-3; AltName: Full=Protein b561A.tha14;	XM_013747463.1 PREDICTED: Brassica oleracea var. oleracea probable transmembrane ascorbate ferrireductase 3 (LOC106310230), mRNA	>XP_018436903.1 PREDICTED: probable transmembrane ascorbate ferrireductase 3 [Raphanus sativus]
Rs0x1c002363	0.02	0.05	0.12	0.27	0.3	2.91	3.92	5.3	7.37	1.8	1.29	2.53	Rs01	16802613	16808165	-	GO:0005737//cytoplasm;GO:0005794//Golgi apparatus;GO:0016021//integral component of membrane;GO:0005886//plasma membrane;GO:0005802//trans-Golgi network;GO:0000822//inositol hexakisphosphate binding;GO:0015114//phosphate ion transmembrane transporter activity;GO:0016036//cellular response to phosphate starvation;GO:0006817//phosphate ion transport;			KOG1162//Predicted small molecule transporter;	[PHO16_ARATH|diamond]Name=PHO1-H6; OrderedLocusNames=At2g03250; ORFNames=T18E12.8; RecName: Full=Phosphate transporter PHO1 homolog 6; AltName: Full=Protein PHO1 homolog 6; Short=AtPHO1;H6;	XM_013744222.1 PREDICTED: Brassica oleracea var. oleracea phosphate transporter PHO1 homolog 3-like (LOC106307305), mRNA	>CAF2115427.1 unnamed protein product [Brassica napus]
Rs0x1c003236	69.14	60.84	63.07	0	0.04	0	97.33	148.64	140.8	0	0	0	Rs01	37953403	37958683	-	GO:0016021//integral component of membrane;GO:0009705//plant-type vacuole membrane;GO:0005774//vacuolar membrane;GO:0015140//malate transmembrane transporter activity;GO:0071423//malate transmembrane transport;			KOG4711//Predicted membrane protein;	[ALMT6_ARATH|diamond]Name=ALMT6; OrderedLocusNames=At2g17470; ORFNames=F5J6.5, MJB20; RecName: Full=Aluminum-activated malate transporter 6; Short=AtALMT6;	XM_018583982.1 PREDICTED: Raphanus sativus aluminum-activated malate transporter 6-like (LOC108811872), transcript variant X2, mRNA	>CAF2157433.1 unnamed protein product [Brassica napus]
Rs0x1c003520	47.17	30.84	33.96	20.01	19.57	28.83	52.55	59.73	57.81	25.14	24.91	26.59	Rs01	41057160	41061412	-	GO:0005737//cytoplasm;GO:0005829//cytosol;GO:0016020//membrane;GO:0047205//quinate O-hydroxycinnamoyltransferase activity;GO:0047172//shikimate O-hydroxycinnamoyltransferase activity;GO:0016747//transferase activity, transferring acyl groups other than amino-acyl groups;GO:0010252//auxin homeostasis;GO:0071555//cell wall organization;GO:0009809//lignin biosynthetic process;GO:0009963//positive re…	K13065//shikimate O-hydroxycinnamoyltransferase [EC:2.3.1.133]+ko00940//Phenylpropanoid biosynthesis+ko00941//Flavonoid biosynthesis+ko00945//Stilbenoid, diarylheptanoid and gingerol biosynthesis+ko01100//Metabolic pathways+ko01110//Biosynthesis of secondary metabolites;	Transferase family[TCONS_00008665]		[HST_ARATH|diamond]Name=HST; Synonyms=HCT; OrderedLocusNames=At5g48930; ORFNames=K19E20.4; RecName: Full=Shikimate O-hydroxycinnamoyltransferase; EC=2.3.1.133; AltName: Full=Hydroxycinnamoyl transferase; AltName: Full=Hydroxycinnamoyl-Coenzyme A shikimate/quinate hydroxycinnamoyltransferase;	XM_009103770.1 PREDICTED: Brassica rapa shikimate O-hydroxycinnamoyltransferase (LOC103828167), mRNA	>XP_018440103.1 PREDICTED: shikimate O-hydroxycinnamoyltransferase [Raphanus sativus]
Rs0x1c003737	0	0.04	0.04	17.25	29.31	0.08	0.43	0.32	0.2	5.86	4.69	4.44	Rs01	43733944	43737878	-	GO:0016021//integral component of membrane;GO:0009705//plant-type vacuole membrane;GO:0015743//malate transport;			KOG4711//Predicted membrane protein;	[ALMTD_ARATH|diamond]Name=ALMT13; OrderedLocusNames=At5g46600; ORFNames=F10E10.8; RecName: Full=Aluminum-activated malate transporter 13; Short=AtALMT13;	XM_009130637.3 PREDICTED: Brassica rapa aluminum-activated malate transporter 13 (LOC103853727), transcript variant X1, mRNA	>CAF1919476.1 unnamed protein product [Brassica napus] >VDD25381.1 unnamed protein product [Brassica oleracea]
Rs0x1c003918	0.36	0	0.12	3.4	5.32	0.6	4.17	3.79	5.7	13.81	12.06	19.34	Rs01	45232337	45234439	+	GO:0048046//apoplast;GO:0005618//cell wall;GO:0004553//hydrolase activity, hydrolyzing O-glycosyl compounds;GO:0016762//xyloglucan:xyloglucosyl transferase activity;GO:0042546//cell wall biogenesis;GO:0071555//cell wall organization;GO:0010087//phloem or xylem histogenesis;GO:0010411//xyloglucan metabolic process;				[XTH27_ARATH|diamond]Name=XTH27; Synonyms=EXGT-A3; OrderedLocusNames=At2g01850;+++ORFNames=T23K3.4; RecName: Full=Probable xyloglucan endotransglucosylase/hydrolase protein 27; Short=At-XTH27; Short=XTH-27; EC=2.4.1.207; Flags: Precursor;	XM_013788598.2 PREDICTED: Brassica napus probable xyloglucan endotransglucosylase/hydrolase protein 27 (LOC106348789), mRNA	>XP_018465324.1 PREDICTED: probable xyloglucan endotransglucosylase/hydrolase protein 27 [Raphanus sativus]
Rs0x1c003925	5.63	3.2	4.04	22.02	10.87	19.9	18.3	23.96	25.88	55.83	42.17	58.03	Rs01	45313756	45316268	-	GO:0005829//cytosol;GO:0022626//cytosolic ribosome;GO:0022627//cytosolic small ribosomal subunit;GO:0005730//nucleolus;GO:0005886//plasma membrane;GO:0009506//plasmodesma;GO:0009536//plastid;GO:0042788//polysomal ribosome;GO:0032040//small-subunit processome;GO:0003729//mRNA binding;GO:0003735//structural constituent of ribosome;GO:0042274//ribosomal small subunit biogenesis;GO:0006364//rRNA proc…		EVE domain[TCONS_00009042]	KOG3383//Uncharacterized conserved protein;	[RS73_ARATH|diamond]Name=RPS7C; OrderedLocusNames=At5g16130; ORFNames=T21H19_509; RecName: Full=40S ribosomal protein S7-3;	XM_018580208.1 PREDICTED: Raphanus sativus uncharacterized LOC108807999 (LOC108807999), partial mRNA	>XP_018435710.1 PREDICTED: uncharacterized protein LOC108807999, partial [Raphanus sativus]
Rs0x1c003982	63.01	54.05	55.7	38.23	29.79	23.96	122.87	239.89	243.69	6.42	2.69	6.4	Rs01	45857046	45860776	-	GO:0016021//integral component of membrane;		Protein of unknown function (DUF1700)[TCONS_00009108]			LR031876.1 Brassica oleracea HDEM genome, scaffold: C7	>XP_009101332.1 uncharacterized protein LOC103827570 [Brassica rapa] >XP_013714246.1 uncharacterized protein LOC106418131 [Brassica napus]
Rs0x1c003995	86.97	85.28	77.54	40.85	43.51	29.54	118.31	105.08	78.78	43.26	33.65	46.35	Rs01	45939728	45944199	-	GO:0005829//cytosol;GO:0005739//mitochondrion;GO:0009738//abscisic acid-activated signaling pathway;GO:0006952//defense response;GO:1900426//positive regulation of defense response to bacterium;GO:0010115//regulation of abscisic acid biosynthetic process;GO:0009617//response to bacterium;GO:0009409//response to cold;GO:0009408//response to heat;GO:0009651//response to salt stress;				[NDRP1_ARATH|diamond]Name=NRP1 {ECO:0000303|PubMed:20016941};+++Synonyms=RPI-11 {ECO:0000303|Ref.5};+++OrderedLocusNames=At2g03440 {ECO:0000312|Araport:AT2G03440};+++ORFNames=T4M8.13 {ECO:0000312|EMBL:AAD17432.1}; RecName: Full=Nodulin-related protein 1 {ECO:0000303|PubMed:20016941}; Short=AtNRP1 {ECO:0000303|PubMed:20016941}; AltName: Full=RPS2-interacting protein 11 {ECO:0000303|Ref.5};	XM_018578814.1 PREDICTED: Raphanus sativus uncharacterized protein At5g01610-like (LOC108806647), transcript variant X1, mRNA	>XP_018434318.1 PREDICTED: uncharacterized protein At5g01610-like isoform X3 [Raphanus sativus]
Rs0x1c004053	75.9	96.56	122.79	39.13	30.94	77.51	17.92	11.35	21.27	5.8	5.74	7.84	Rs01	46612568	46614639	-	GO:0016021//integral component of membrane;GO:0016020//membrane;GO:0020037//heme binding;GO:0005506//iron ion binding;GO:0016709//oxidoreductase activity, acting on paired donors, with incorporation or reduction of molecular oxygen, NAD(P)H as one donor, and incorporation of one atom of oxygen;			KOG0156//Cytochrome P450 CYP2 subfamily;	[C71BY_ARATH|diamond]Name=CYP71B37; OrderedLocusNames=At3g26330; ORFNames=F20C19.5; RecName: Full=Cytochrome P450 71B37; EC=1.14.-.-;	XM_009125317.3 PREDICTED: Brassica rapa cytochrome P450 71B37 (LOC103848403), mRNA	>KAF8052035.1 hypothetical protein N665_1625s0010 [Sinapis alba]
Rs0x1c004263	9.08	7.62	8.06	6.19	6.05	5.46	9.19	8.34	7.18	5.12	4.35	5.22	Rs01	48255744	48258699	+						XM_018584830.1 PREDICTED: Raphanus sativus uncharacterized LOC108812544 (LOC108812544), transcript variant X1, mRNA	>XP_018465749.1 PREDICTED: uncharacterized protein LOC108837178 isoform X2 [Raphanus sativus]
Rs0x1c004395	848.44	727.8	1085.66	289.51	250.78	481.87	1.77	0.66	6.85	0.15	0.05	0.7	Rs01	49230489	49237099	+	GO:0005829//cytosol;GO:0031234//extrinsic component of cytoplasmic side of plasma membrane;GO:0031313//extrinsic component of endosome membrane;GO:0016021//integral component of membrane;GO:0042631//cellular response to water deprivation;		Protein of unknown function (DUF677)[TCONS_00003924]		[U496C_ARATH|diamond]OrderedLocusNames=At3g28270; ORFNames=MZF16.5; RecName: Full=UPF0496 protein At3g28270;	XM_018586330.1 PREDICTED: Raphanus sativus UPF0496 protein At3g28270-like (LOC108813699), mRNA	>XP_018441832.1 PREDICTED: UPF0496 protein At3g28270-like [Raphanus sativus]
Rs0x1c004454	4.9	9.1	7.42	1.26	0.57	1.36	9.56	10.01	8.74	0.45	0.04	0.04	Rs01	49774749	49778977	+	GO:0005829//cytosol;GO:0004024//alcohol dehydrogenase activity, zinc-dependent;GO:0051903//S-(hydroxymethyl)glutathione dehydrogenase activity;GO:0008270//zinc ion binding;GO:0046294//formaldehyde catabolic process;	K00001//alcohol dehydrogenase [EC:1.1.1.1]+ko00010//Glycolysis / Gluconeogenesis+ko00071//Fatty acid degradation+ko00350//Tyrosine metabolism+ko00620//Pyruvate metabolism+ko01100//Metabolic pathways+ko01110//Biosynthesis of secondary metabolites;	Zinc-binding dehydrogenase[TCONS_00003988]	KOG0022//Alcohol dehydrogenase, class III;	[ADHL6_ARATH|diamond]OrderedLocusNames=At5g24760; ORFNames=T4C12_30; RecName: Full=Alcohol dehydrogenase-like 6; EC=1.1.1.1 {ECO:0000250|UniProtKB:P06525};	XM_009131754.3 PREDICTED: Brassica rapa alcohol dehydrogenase-like 6 (LOC103854788), mRNA	>XP_018439023.1 PREDICTED: alcohol dehydrogenase-like 6 [Raphanus sativus]
Rs0x1c004456	25.94	16.23	25.4	12.88	13.34	13.42	10.62	31.76	90.47	10.99	11.73	14.13	Rs01	49784721	49790891	-	GO:0006952//defense response;GO:0009737//response to abscisic acid;GO:0009607//response to biotic stimulus;	K13513//lysocardiolipin and lysophospholipid acyltransferase [EC:2.3.1.- 2.3.1.51]+ko00561//Glycerolipid metabolism+ko00564//Glycerophospholipid metabolism+ko01100//Metabolic pathways+ko01110//Biosynthesis of secondary metabolites;	UL92 family[TCONS_00009520]		[CRJ35_CRYJA|diamond]No_INFO RecName: Full=Pathogenesis-related thaumatin-like protein 3.5 {ECO:0000305}; AltName: Allergen=Cry j 3.5 {ECO:0000303|PubMed:16203714}; Flags: Precursor;	XM_013822643.2 PREDICTED: Brassica napus pathogenesis-related protein 5 (LOC106382613), mRNA	>XP_018439022.1 PREDICTED: pathogenesis-related protein 5-like [Raphanus sativus]
Rs0x1c004491	4.94	4.48	4.29	1.62	1.38	0.96	1.56	0.73	1.19	0.3	0.4	0.3	Rs01	50038369	50063501	+	GO:0016021//integral component of membrane;GO:0005886//plasma membrane;GO:0000293//ferric-chelate reductase activity;GO:0046872//metal ion binding;GO:0006811//ion transport;		Ferric reductase like transmembrane component[TCONS_00004034]	KOG0039//Ferric reductase, NADH/NADPH oxidase and related proteins;	[FRO4_ARATH|diamond]Name=FRO4; OrderedLocusNames=At5g23980; ORFNames=MZF18.140; RecName: Full=Ferric reduction oxidase 4; Short=AtFRO4; EC=1.16.1.7; AltName: Full=Ferric-chelate reductase 4;	XM_013764300.1 PREDICTED: Brassica oleracea var. oleracea ferric reduction oxidase 5 (LOC106326287), mRNA	>CAA7023386.1 unnamed protein product [Microthlaspi erraticum]
Rs0x1c004552	34.61	36.1	27.3	17.82	19.87	9.9	42.5	74.82	65.48	35.07	31.91	40.74	Rs01	50502795	50526618	-	GO:0016021//integral component of membrane;GO:0005774//vacuolar membrane;GO:0015171//amino acid transmembrane transporter activity;GO:0015173//aromatic amino acid transmembrane transporter activity;GO:0015175//neutral amino acid transmembrane transporter activity;GO:0003333//amino acid transmembrane transport;GO:0015801//aromatic amino acid transport;GO:0015804//neutral amino acid transport;		Transmembrane amino acid transporter protein[TCONS_00009598]	KOG1304//Amino acid transporters;	[AVT3A_ARATH|diamond]Name=AVT3A {ECO:0000303|PubMed:27925655};+++OrderedLocusNames=At5g65990 {ECO:0000312|Araport:AT5G65990};+++ORFNames=K2A18.5 {ECO:0000312|EMBL:BAB10404.1}; RecName: Full=Amino acid transporter AVT3A {ECO:0000305}; Short=AtAvt3A {ECO:0000303|PubMed:27925655}; AltName: Full=Aromatic and neutral amino acid transporter-like protein 3 {ECO:0000305};	XM_009131907.3 PREDICTED: Brassica rapa amino acid transporter AVT3A (LOC103854941), mRNA	>XP_018440357.1 PREDICTED: amino acid transporter ANTL3 [Raphanus sativus]
Rs0x1c004668	1.73	2.92	2.24	4.66	5.04	5.28	11.23	29.16	14.68	73.3	85.37	84.4	Rs01	51284351	51286835	-	GO:0005737//cytoplasm;GO:0005634//nucleus;GO:0046872//metal ion binding;GO:0004842//ubiquitin-protein transferase activity;GO:0042742//defense response to bacterium;GO:0009867//jasmonic acid mediated signaling pathway;GO:0009611//response to wounding;			KOG1327//Copine;	[RGLG3_ARATH|diamond]Name=RGLG3 {ECO:0000303|PubMed:22898498};+++OrderedLocusNames=At5g63970 {ECO:0000312|Araport:AT5G63970}; RecName: Full=E3 ubiquitin-protein ligase RGLG3 {ECO:0000305}; EC=2.3.2.27 {ECO:0000305}; AltName: Full=RING domain ligase 3 {ECO:0000303|PubMed:22898498};	XM_013765921.1 PREDICTED: Brassica oleracea var. oleracea E3 ubiquitin-protein ligase RGLG1-like (LOC106327691), mRNA	>XP_018434835.1 PREDICTED: E3 ubiquitin-protein ligase RGLG1-like [Raphanus sativus]
Rs0x1c004739	33.1	74.42	59.72	117.4	101.17	153.77	38.93	41.78	41.84	72.06	71.35	79.55	Rs01	51789931	51795244	+	GO:0005634//nucleus;GO:0003700//DNA-binding transcription factor activity;GO:0046983//protein dimerization activity;GO:0043565//sequence-specific DNA binding;GO:0045487//gibberellin catabolic process;GO:0007275//multicellular organism development;GO:0010371//regulation of gibberellin biosynthetic process;GO:0006355//regulation of transcription, DNA-templated;	K16190//glucuronokinase [EC:2.7.1.43]+ko00040//Pentose and glucuronate interconversions+ko00053//Ascorbate and aldarate metabolism+ko00520//Amino sugar and nucleotide sugar metabolism+ko01100//Metabolic pathways+ko01250//Biosynthesis of nucleotide sugars;K06943//nucleolar GTP-binding protein+ko03008//Ribosome biogenesis in eukaryotes;	Helix-loop-helix DNA-binding domain[TCONS_00004281]		[BH093_ARATH|diamond]Name=BHLH93; Synonyms=EN47; OrderedLocusNames=At5g65640;+++ORFNames=K21L13.16; RecName: Full=Transcription factor bHLH93; AltName: Full=Basic helix-loop-helix protein 93; Short=AtbHLH93; Short=bHLH 93; AltName: Full=Transcription factor EN 47; AltName: Full=bHLH transcription factor bHLH093;	XM_018586381.1 PREDICTED: Raphanus sativus transcription factor bHLH93-like (LOC108813737), transcript variant X3, mRNA	>XP_018441732.1 PREDICTED: transcription factor bHLH93-like isoform X2 [Raphanus sativus] >XP_018441885.1 PREDICTED: transcription factor bHLH93-like isoform X2 [Raphanus sativus]
Rs0x1c004804	8.92	2.44	2.02	0.58	0.13	1.5	1.44	16.59	35.27	0.06	0	0.26	Rs01	52368617	52370089	-	GO:0005737//cytoplasm;GO:0005634//nucleus;GO:0030246//carbohydrate binding;				[VBF_ARATH|diamond]Name=VBF; Synonyms=PP2B14; OrderedLocusNames=At1g56250; ORFNames=F14G9.14; RecName: Full=F-box protein VBF; AltName: Full=Protein PHLOEM PROTEIN 2-LIKE B14; Short=AtPP2-B14; AltName: Full=VIP1-binding F-box protein;	XM_013814567.2 PREDICTED: Brassica napus F-box protein VBF-like (LOC106374570), mRNA	>XP_018437264.1 PREDICTED: F-box protein VBF-like [Raphanus sativus]
Rs0x1c005049	52.94	22.32	31.93	7.05	1.93	9.26	3.46	5.43	32.37	0	0	0	Rs01	54448797	54455920	-	GO:0016021//integral component of membrane;GO:0020037//heme binding;GO:0005506//iron ion binding;GO:0004497//monooxygenase activity;GO:0016705//oxidoreductase activity, acting on paired donors, with incorporation or reduction of molecular oxygen;		Cytochrome P450[TCONS_00010054]	KOG0156//Cytochrome P450 CYP2 subfamily;	[C7124_PRUMU|diamond]Name=CYP71AN24 {ECO:0000303|PubMed:25015725}; RecName: Full=Phenylacetaldehyde oxime monooxygenase CYP71AN24 {ECO:0000303|PubMed:25015725}; EC=1.14.14.44 {ECO:0000269|PubMed:25015725}; AltName: Full=Cytochrome P450 71AN24 {ECO:0000303|PubMed:25015725}; AltName: Full=Phenylacetonitrile alpha-monooxygenase CYP71AN24 {ECO:0000303|PubMed:25015725}; EC=1.14.14.77 {ECO:0000269|PubM…	BK009372.1 TPA_inf: Sisymbrium irio cytochrome P450 family 71 subfamily CR polypeptide 5 (CYP71CR5) mRNA, complete cds	>XP_018438841.1 PREDICTED: cytochrome P450 71A1-like [Raphanus sativus]
Rs0x1c005050	192.25	109.57	219.94	48.62	28.67	90.51	9.67	20.06	91.15	0	0.05	0.31	Rs01	54460539	54473406	-	GO:0016021//integral component of membrane;GO:0020037//heme binding;GO:0005506//iron ion binding;GO:0004497//monooxygenase activity;GO:0016705//oxidoreductase activity, acting on paired donors, with incorporation or reduction of molecular oxygen;		Cytochrome P450[TCONS_00010058]	KOG0156//Cytochrome P450 CYP2 subfamily;	[C7124_PRUMU|diamond]Name=CYP71AN24 {ECO:0000303|PubMed:25015725}; RecName: Full=Phenylacetaldehyde oxime monooxygenase CYP71AN24 {ECO:0000303|PubMed:25015725}; EC=1.14.14.44 {ECO:0000269|PubMed:25015725}; AltName: Full=Cytochrome P450 71AN24 {ECO:0000303|PubMed:25015725}; AltName: Full=Phenylacetonitrile alpha-monooxygenase CYP71AN24 {ECO:0000303|PubMed:25015725}; EC=1.14.14.77 {ECO:0000269|PubM…	LR778310.1 Raphanus sativus genome assembly, chromosome: 1	>XP_018438841.1 PREDICTED: cytochrome P450 71A1-like [Raphanus sativus]
Rs0x1c005051	47.18	18.85	29.66	7.17	3.46	11.48	12.2	9.77	53.23	0	0.04	0.19	Rs01	54463855	54473406	-	GO:0016021//integral component of membrane;GO:0020037//heme binding;GO:0005506//iron ion binding;GO:0004497//monooxygenase activity;GO:0016705//oxidoreductase activity, acting on paired donors, with incorporation or reduction of molecular oxygen;		Cytochrome P450[TCONS_00010057]	KOG0156//Cytochrome P450 CYP2 subfamily;	[C7124_PRUMU|diamond]Name=CYP71AN24 {ECO:0000303|PubMed:25015725}; RecName: Full=Phenylacetaldehyde oxime monooxygenase CYP71AN24 {ECO:0000303|PubMed:25015725}; EC=1.14.14.44 {ECO:0000269|PubMed:25015725}; AltName: Full=Cytochrome P450 71AN24 {ECO:0000303|PubMed:25015725}; AltName: Full=Phenylacetonitrile alpha-monooxygenase CYP71AN24 {ECO:0000303|PubMed:25015725}; EC=1.14.14.77 {ECO:0000269|PubM…	LR031872.1 Brassica oleracea HDEM genome, scaffold: C3	>XP_018438841.1 PREDICTED: cytochrome P450 71A1-like [Raphanus sativus]
Rs0x1c005151	3.94	4.64	4.41	10.73	12.14	10.01	10.6	5.45	3.47	25.26	46.75	30.47	Rs01	55474538	55476478	-	GO:0005618//cell wall;GO:0005737//cytoplasm;GO:0005576//extracellular region;GO:0005634//nucleus;GO:0009505//plant-type cell wall;GO:0009506//plasmodesma;GO:0020037//heme binding;GO:0046872//metal ion binding;GO:0004601//peroxidase activity;GO:0042744//hydrogen peroxide catabolic process;GO:0006979//response to oxidative stress;	K00430//peroxidase [EC:1.11.1.7]+ko00940//Phenylpropanoid biosynthesis+ko01100//Metabolic pathways+ko01110//Biosynthesis of secondary metabolites;			[PER30_ARATH|diamond]Name=PER30; Synonyms=P30; OrderedLocusNames=At3g21770;+++ORFNames=MSD21.10, MSD21.8; RecName: Full=Peroxidase 30; Short=Atperox P30; EC=1.11.1.7; AltName: Full=ATP7a; AltName: Full=PRXR9; Flags: Precursor;	XM_009111100.3 PREDICTED: Brassica rapa peroxidase 30 (LOC103835007), mRNA	>XP_018433706.1 PREDICTED: peroxidase 30 [Raphanus sativus]
Rs0x1c005398	0.39	0.33	0.43	0	0	0	0.4	0.99	0.59	0	0	0	Rs01	57279984	57283277	+	GO:0005576//extracellular region;GO:0005773//vacuole;GO:0004185//serine-type carboxypeptidase activity;			KOG1282//Serine carboxypeptidases (lysosomal cathepsin A);	[SCP33_ARATH|diamond]Name=SCPL33; OrderedLocusNames=At3g17180; ORFNames=K14A17.30; RecName: Full=Serine carboxypeptidase-like 33; EC=3.4.16.-; Flags: Precursor;	XM_018581685.1 PREDICTED: Raphanus sativus serine carboxypeptidase-like 33 (LOC108809548), transcript variant X1, mRNA	>KAG2317733.1 hypothetical protein Bca52824_020855 [Brassica carinata]
Rs0x1c005518	8.07	7.08	7.92	3.04	4.84	4.75	3.82	5.11	5.73	3.03	2.55	1.54	Rs01	58094374	58097708	+	GO:0005829//cytosol;GO:0006952//defense response;GO:0010267//production of ta-siRNAs involved in RNA interference;		Domain of unknown function (DUF1771)[TCONS_00004957]	KOG2401//Predicted MutS-related protein involved in mismatch repair;	[SDE5_ARATH|diamond]Name=SDE5 {ECO:0000303|PubMed:17397509};+++OrderedLocusNames=At3g15390 {ECO:0000312|Araport:AT3G15390};+++ORFNames=MJK13.5 {ECO:0000312|EMBL:AAF35405.1}; RecName: Full=Putative nuclear RNA export factor SDE5 {ECO:0000305}; AltName: Full=Protein SILENCING DEFECTIVE 5 {ECO:0000303|PubMed:17397509};	XM_018582036.1 PREDICTED: Raphanus sativus putative nuclear RNA export factor SDE5 (LOC108809900), transcript variant X1, mRNA	>XP_018437539.1 PREDICTED: putative nuclear RNA export factor SDE5 isoform X2 [Raphanus sativus]
Rs0x1c005550	8.32	8.72	6.86	3.35	4.57	1.79	1.37	0.76	0.81	2.12	1.94	3.24	Rs01	58294637	58296970	-	GO:0005829//cytosol;GO:0016021//integral component of membrane;GO:0020037//heme binding;GO:0005506//iron ion binding;GO:0004497//monooxygenase activity;GO:0016705//oxidoreductase activity, acting on paired donors, with incorporation or reduction of molecular oxygen;			KOG0157//Cytochrome P450 CYP4/CYP19/CYP26 subfamilies;	[C7A15_ARATH|diamond]Name=CYP72A15; OrderedLocusNames=At3g14690; ORFNames=MIE1.20; RecName: Full=Cytochrome P450 72A15; EC=1.14.-.-;	XM_006406994.2 PREDICTED: Eutrema salsugineum cytochrome P450 72A15 (LOC18024016), mRNA	>CAF2078859.1 unnamed protein product [Brassica napus]
Rs0x1c005566	17.5	16.7	18.21	6.47	7.84	1.7	18.62	16.62	17.73	3.07	3.18	5.37	Rs01	58422277	58424267	-	GO:0005777//peroxisome;GO:0010181//FMN binding;GO:0008891//glycolate oxidase activity;GO:0052853//long-chain-(S)-2-hydroxy-long-chain-acid oxidase activity;GO:0052854//medium-chain-(S)-2-hydroxy-acid oxidase activity;GO:0052852//very-long-chain-(S)-2-hydroxy-acid oxidase activity;GO:0009854//oxidative photosynthetic carbon pathway;	K11517//(S)-2-hydroxy-acid oxidase [EC:1.1.3.15]+ko00630//Glyoxylate and dicarboxylate metabolism+ko01100//Metabolic pathways+ko01110//Biosynthesis of secondary metabolites+ko01200//Carbon metabolism+ko04146//Peroxisome;		KOG0538//Glycolate oxidase;	[GLO2_ARATH|diamond]Name=GLO2; Synonyms=GOX1; OrderedLocusNames=At3g14415; ORFNames=MLN21.20; RecName: Full=(S)-2-hydroxy-acid oxidase GLO2; EC=1.1.3.15; AltName: Full=Glycolate oxidase 1; Short=AtGLO2; Short=GOX 1; AltName: Full=Short chain alpha-hydroxy acid oxidase GLO2;	XM_018577715.1 PREDICTED: Raphanus sativus peroxisomal (S)-2-hydroxy-acid oxidase GLO2 (LOC108805776), transcript variant X1, mRNA	>XP_018433217.1 PREDICTED: peroxisomal (S)-2-hydroxy-acid oxidase GLO2 isoform X1 [Raphanus sativus] >XP_018464520.1 PREDICTED: peroxisomal (S)-2-hydroxy-acid oxidase GLO2 isoform X1 [Raphanus sativus] >XP_018464521.1 PREDICTED: peroxisomal (S)-2-hydroxy-acid oxidase GLO2 isoform X1 [Raphanus sativus]
Rs0x1c005569	4.83	5.83	7.46	15.21	15.1	11.02	35.96	27.03	57.13	91.21	99.84	106.89	Rs01	58459362	58463034	+	GO:0005829//cytosol;GO:0016021//integral component of membrane;GO:0005634//nucleus;GO:0005886//plasma membrane;GO:0005524//ATP binding;GO:0004672//protein kinase activity;GO:0006468//protein phosphorylation;	K13436//pto-interacting protein 1 [EC:2.7.11.1]+ko04626//Plant-pathogen interaction;		KOG1187//Serine/threonine protein kinase;	[SRF7_ARATH|diamond]Name=SRF7; OrderedLocusNames=At3g14350; ORFNames=MLN21.15; RecName: Full=Protein STRUBBELIG-RECEPTOR FAMILY 7; AltName: Full=Leucine-rich repeat receptor kinase-like protein SRF7; Flags: Precursor;	XM_009118721.3 PREDICTED: Brassica rapa protein STRUBBELIG-RECEPTOR FAMILY 7 (LOC103842103), mRNA	>RID80536.1 hypothetical protein BRARA_A03195 [Brassica rapa]
Rs0x1c006191	0.22	0.76	0.2	4.51	3.13	1.2	12.29	8.8	3.94	21.24	29.83	15.75	Rs01	62135431	62137642	+				KOG1552//Predicted alpha/beta hydrolase;		XM_013758579.1 PREDICTED: Brassica oleracea var. oleracea alpha/beta hydrolase domain-containing protein 17C-like (LOC106320213), mRNA	>XP_018438892.1 PREDICTED: protein ABHD17B-like [Raphanus sativus]
Rs0x2c006223	12.58	20.18	15.43	31.45	31.17	26.92	43.86	38.26	39.6	19.03	17.32	20.26	Rs02	51799	57446	+	GO:0005829//cytosol;GO:0005524//ATP binding;GO:0004672//protein kinase activity;GO:0004674//protein serine/threonine kinase activity;GO:0004712//protein serine/threonine/tyrosine kinase activity;GO:0071456//cellular response to hypoxia;GO:0009658//chloroplast organization;GO:0006468//protein phosphorylation;GO:0009737//response to abscisic acid;			KOG0192//Tyrosine kinase specific for activated (GTP-bound) p21cdc42Hs;	[STY46_ARATH|diamond]Name=STY46 {ECO:0000303|PubMed:16429265};+++OrderedLocusNames=At4g38470 {ECO:0000312|Araport:AT4G38470};+++ORFNames=F20M13.30 {ECO:0000312|EMBL:CAB37503.1}; RecName: Full=Serine/threonine-protein kinase STY46 {ECO:0000305}; EC=2.7.11.1 {ECO:0000269|PubMed:17090544}; AltName: Full=Serine/threonine/tyrosine-protein kinase 46 {ECO:0000303|PubMed:16429265};	NM_001315639.1 Brassica napus serine/threonine-protein kinase CTR1-like (LOC106438679), mRNA >KC190106.1 Brassica napus mitogen-activated protein kinase kinase kinase Raf30.1 (Raf30.1) mRNA, complete cds	>KAF8109536.1 hypothetical protein N665_0094s0008 [Sinapis alba]
Rs0x2c006229	8.96	18.22	11	2.5	2.08	0.8	55.71	53.38	49.92	15.12	20.43	15.77	Rs02	85170	87117	-	GO:0048046//apoplast;GO:0009507//chloroplast;GO:0009941//chloroplast envelope;GO:0009570//chloroplast stroma;GO:0005829//cytosol;GO:0005886//plasma membrane;GO:0010287//plastoglobule;GO:0009579//thylakoid;GO:0004332//fructose-bisphosphate aldolase activity;GO:0003729//mRNA binding;GO:0030388//fructose 1,6-bisphosphate metabolic process;GO:0006094//gluconeogenesis;GO:0006096//glycolytic process;GO…	K01623//fructose-bisphosphate aldolase, class I [EC:4.1.2.13]+ko00010//Glycolysis / Gluconeogenesis+ko00030//Pentose phosphate pathway+ko00051//Fructose and mannose metabolism+ko00710//Carbon fixation in photosynthetic organisms+ko01100//Metabolic pathways+ko01110//Biosynthesis of secondary metabolites+ko01200//Carbon metabolism+ko01230//Biosynthesis of amino acids;		KOG1557//Fructose-biphosphate aldolase;	[ALFP2_ARATH|diamond]Name=FBA2 {ECO:0000303|PubMed:22561114}; OrderedLocusNames=At4g38970;+++ORFNames=F19H22.70; RecName: Full=Fructose-bisphosphate aldolase 2, chloroplastic {ECO:0000305}; Short=AtFBA2 {ECO:0000303|PubMed:22561114}; EC=4.1.2.13 {ECO:0000305}; Flags: Precursor;	XM_009144534.3 PREDICTED: Brassica rapa fructose-bisphosphate aldolase 2, chloroplastic (LOC103866271), mRNA	>XP_018454211.1 PREDICTED: fructose-bisphosphate aldolase 2, chloroplastic [Raphanus sativus]
Rs0x2c006304	1257.41	1149.46	909	669.68	723.82	851.94	362.72	597.21	572.3	950.2	1168.49	1088.09	Rs02	521659	525502	+	GO:0005737//cytoplasm;GO:0005524//ATP binding;GO:0004612//phosphoenolpyruvate carboxykinase (ATP) activity;GO:0006094//gluconeogenesis;	K01610//phosphoenolpyruvate carboxykinase (ATP) [EC:4.1.1.49]+ko00010//Glycolysis / Gluconeogenesis+ko00020//Citrate cycle (TCA cycle)+ko00620//Pyruvate metabolism+ko00710//Carbon fixation in photosynthetic organisms+ko01100//Metabolic pathways+ko01110//Biosynthesis of secondary metabolites+ko01200//Carbon metabolism;			[PCKA_CUCSA|diamond]Name=PCK; RecName: Full=Phosphoenolpyruvate carboxykinase (ATP); Short=PEP carboxykinase; Short=PEPCK; EC=4.1.1.49;	XM_009134176.3 PREDICTED: Brassica rapa phosphoenolpyruvate carboxykinase (ATP) (LOC103856993), mRNA	>KAF8109635.1 hypothetical protein N665_0094s0100 [Sinapis alba]
Rs0x2c006345	46.79	39.77	42.31	34.04	30.02	22.38	22.3	24.42	21.52	15.82	18.58	15.71	Rs02	814929	823503	+	GO:0009507//chloroplast;GO:0009941//chloroplast envelope;GO:0009706//chloroplast inner membrane;GO:0016021//integral component of membrane;GO:0005886//plasma membrane;GO:0009536//plastid;GO:0005524//ATP binding;GO:0016887//ATPase activity;GO:0046872//metal ion binding;GO:0008551//cadmium-exporting ATPase activity;GO:0016463//zinc-exporting ATPase activity;GO:0006878//cellular copper ion homeostas…		E1-E2 ATPase[TCONS_00011268]	KOG0207//Cation transport ATPase;	[HMA1_ARATH|diamond]Name=HMA1; OrderedLocusNames=At4g37270; ORFNames=AP22.4, C7A10.90; RecName: Full=Probable cadmium/zinc-transporting ATPase HMA1, chloroplastic; EC=7.2.2.12; EC=7.2.2.21; AltName: Full=Protein HEAVY METAL ATPASE 1; Flags: Precursor;	XM_009139211.3 PREDICTED: Brassica rapa probable cadmium/zinc-transporting ATPase HMA1, chloroplastic (LOC103861468), mRNA	>CAF2067392.1 unnamed protein product [Brassica napus]
Rs0x2c006435	9.93	11.91	12	5.41	3.33	5.59	8.27	4.69	6.68	0.27	0.75	0.55	Rs02	1347584	1349482	-	GO:0005634//nucleus;GO:0003677//DNA binding;GO:0003700//DNA-binding transcription factor activity;GO:0043621//protein self-association;GO:0009648//photoperiodism;GO:0009911//positive regulation of flower development;GO:0045893//positive regulation of transcription, DNA-templated;GO:0009909//regulation of flower development;GO:2000028//regulation of photoperiodism, flowering;GO:0006355//regulation…				[FD_ARATH|diamond]Name=FD {ECO:0000303|PubMed:16099980};+++Synonyms=BZIP14 {ECO:0000303|PubMed:11906833};+++OrderedLocusNames=At4g35900 {ECO:0000312|Araport:AT4G35900};+++ORFNames=F4B14.170 {ECO:0000312|EMBL:CAA21476.1},+++T19K4.30 {ECO:0000312|EMBL:CAA18484.1}; RecName: Full=Protein FD {ECO:0000303|PubMed:16099980}; AltName: Full=bZIP transcription factor 14 {ECO:0000303|PubMed:11906833}; Short=…	LR778314.1 Raphanus sativus genome assembly, chromosome: 5	>XP_018471480.1 PREDICTED: protein FD-like [Raphanus sativus]
Rs0x2c006447	1.09	0.97	0.96	4.03	5.64	3.01	5.56	5.95	4.64	11.49	12.55	13.43	Rs02	1403467	1407474	+	GO:0090395//plant cell papilla;GO:0005886//plasma membrane;GO:0009506//plasmodesma;GO:0005773//vacuole;GO:0005509//calcium ion binding;GO:0070290//N-acylphosphatidylethanolamine-specific phospholipase D activity;GO:0004630//phospholipase D activity;GO:0046473//phosphatidic acid metabolic process;GO:0046470//phosphatidylcholine metabolic process;GO:0009395//phospholipid catabolic process;GO:000978…	K01115//phospholipase D1/2 [EC:3.1.4.4]+ko00564//Glycerophospholipid metabolism+ko00565//Ether lipid metabolism+ko01100//Metabolic pathways+ko01110//Biosynthesis of secondary metabolites+ko04144//Endocytosis;		KOG1329//Phospholipase D1;	[PLDD1_ARATH|diamond]Name=PLDDELTA {ECO:0000303|PubMed:11891260};+++OrderedLocusNames=At4g35790 {ECO:0000312|Araport:AT4G35790};+++ORFNames=F4B14.60 {ECO:0000312|EMBL:CAA21465.1}; RecName: Full=Phospholipase D delta {ECO:0000303|PubMed:11891260}; Short=AtPLDdelta {ECO:0000303|PubMed:11891260}; Short=PLD delta {ECO:0000303|PubMed:11891260}; EC=3.1.4.4 {ECO:0000269|PubMed:11706190, ECO:0000269|PubM…	XM_013747342.1 PREDICTED: Brassica oleracea var. oleracea phospholipase D delta (LOC106310131), mRNA	>KAG2242682.1 hypothetical protein Bca52824_095474 [Brassica carinata]
Rs0x2c006521	356.89	344.32	404.5	181.37	154.91	210.27	117.73	163.72	255.6	90.42	77	99.19	Rs02	1824827	1834864	+	GO:0009507//chloroplast;GO:0005829//cytosol;GO:0008792//arginine decarboxylase activity;GO:0042803//protein homodimerization activity;GO:0006527//arginine catabolic process;GO:0006596//polyamine biosynthetic process;GO:0009446//putrescine biosynthetic process;GO:0033388//putrescine biosynthetic process from arginine;GO:0009737//response to abscisic acid;GO:0009409//response to cold;GO:0009753//re…	K01583//arginine decarboxylase [EC:4.1.1.19]+ko00330//Arginine and proline metabolism+ko01100//Metabolic pathways;	Pyridoxal-dependent decarboxylase, pyridoxal binding domain[TCONS_00011437]		[SPE2_ARATH|diamond]Name=ADC2 {ECO:0000303|PubMed:14684170};+++Synonyms=SPE2 {ECO:0000303|PubMed:9680979};+++OrderedLocusNames=At4g34710 {ECO:0000312|Araport:AT4G34710};+++ORFNames=T4L20.290 {ECO:0000312|EMBL:CAA18850.1}; RecName: Full=Arginine decarboxylase 2 {ECO:0000305}; Short=ADC 2 {ECO:0000305}; Short=ARGDC 2 {ECO:0000305}; Short=AtADC2 {ECO:0000303|PubMed:14684170}; EC=4.1.1.19 {ECO:000030…	LR778314.1 Raphanus sativus genome assembly, chromosome: 5	>KAF8112258.1 hypothetical protein N665_0065s0043 [Sinapis alba]
Rs0x2c006567	5.18	4.38	6.01	3.04	1.6	0.96	2.22	10.27	43.96	2.05	1.67	2.46	Rs02	2059388	2063118	-	GO:0009507//chloroplast;GO:0009941//chloroplast envelope;GO:0005886//plasma membrane;GO:0009536//plastid;GO:0004028//3-chloroallyl aldehyde dehydrogenase activity;GO:0004029//aldehyde dehydrogenase (NAD) activity;GO:0033721//aldehyde dehydrogenase (NADP+) activity;GO:0043878//glyceraldehyde-3-phosphate dehydrogenase (NAD+) (non-phosphorylating) activity;GO:0006081//cellular aldehyde metabolic pro…	K00128//aldehyde dehydrogenase (NAD+) [EC:1.2.1.3]+ko00010//Glycolysis / Gluconeogenesis+ko00053//Ascorbate and aldarate metabolism+ko00071//Fatty acid degradation+ko00280//Valine, leucine and isoleucine degradation+ko00310//Lysine degradation+ko00330//Arginine and proline metabolism+ko00340//Histidine metabolism+ko00380//Tryptophan metabolism+ko00410//beta-Alanine metabolism+ko00561//Glycerolipi…	Aldehyde dehydrogenase family[TCONS_00015904]	KOG2456//Aldehyde dehydrogenase;	[AL3I1_ARATH|diamond]Name=ALDH3I1; Synonyms=ALDH3; OrderedLocusNames=At4g34240;+++ORFNames=F10M10.10; RecName: Full=Aldehyde dehydrogenase family 3 member I1, chloroplastic; Short=AtALDH3; Short=Ath-ALDH3; EC=1.2.1.3; Flags: Precursor;	XM_018614567.1 PREDICTED: Raphanus sativus aldehyde dehydrogenase family 3 member I1, chloroplastic (LOC108841804), transcript variant X1, mRNA	>XP_018470070.1 PREDICTED: aldehyde dehydrogenase family 3 member I1, chloroplastic isoform X2 [Raphanus sativus]
Rs0x2c006649	2.6	2.96	3.78	0.48	0.24	0.6	6.47	5.43	4.32	2.28	2.79	1.43	Rs02	2444308	2446278	+						XM_009126734.3 PREDICTED: Brassica rapa rho GTPase-activating protein 7 (LOC103850027), transcript variant X1, mRNA	>XP_018468092.1 PREDICTED: rho GTPase-activating protein 7 isoform X1 [Raphanus sativus]
Rs0x2c006670	12.42	10.71	11.92	6.08	5.63	8.85	10.49	10.35	15.76	6.56	5.31	7.96	Rs02	2560567	2568609	+	GO:0016021//integral component of membrane;					XM_009127004.3 PREDICTED: Brassica rapa uncharacterized LOC103850279 (LOC103850279), mRNA	>CAF2147320.1 unnamed protein product [Brassica napus]
Rs0x2c006694	0	0	0	0.21	0.35	2.36	2.49	1.34	1.41	5.6	6.8	8.55	Rs02	2718839	2722948	+	GO:0005783//endoplasmic reticulum;GO:0016021//integral component of membrane;GO:0005886//plasma membrane;GO:0005249//voltage-gated potassium channel activity;GO:0071805//potassium ion transmembrane transport;GO:0034765//regulation of ion transmembrane transport;GO:0009624//response to nematode;			KOG0498//K+-channel ERG and related proteins, contain PAS/PAC sensor domain;	[KAT3_ARATH|diamond]Name=KAT3; Synonyms=AKT4, KC1; OrderedLocusNames=At4g32650;+++ORFNames=F4D11.150; RecName: Full=Potassium channel KAT3; AltName: Full=AKT4; AltName: Full=AtKC1; AltName: Full=Potassium channel TKC;	XM_009127446.3 PREDICTED: Brassica rapa potassium channel KAT3 (LOC103850658), transcript variant X1, mRNA	>KAF8088165.1 hypothetical protein N665_0550s0023 [Sinapis alba]
Rs0x2c006744	87.19	94.88	88.89	193.21	146.55	143.37	116.15	141.39	124.68	219.01	207.05	237.69	Rs02	2974087	2975849	-	GO:0022625//cytosolic large ribosomal subunit;GO:0005886//plasma membrane;GO:0005773//vacuole;GO:0003729//mRNA binding;GO:0003735//structural constituent of ribosome;GO:0006412//translation;	K02924//large subunit ribosomal protein L39e+ko03010//Ribosome;		KOG0002//60s ribosomal protein L39;	[RL391_ARATH|diamond]Name=RPL39A; OrderedLocusNames=At2g25210; ORFNames=T22F11.20;+++and+++Name=RPL39C; OrderedLocusNames=At4g31985; ORFNames=F10N7.2, F11C18.17; RecName: Full=60S ribosomal protein L39-1;	XM_018606213.1 PREDICTED: Raphanus sativus aspartate aminotransferase, chloroplastic-like (LOC108832765), mRNA	>VDD53290.1 unnamed protein product [Brassica oleracea]
Rs0x2c006764	4.03	2.87	2.35	7.4	5.18	6.74	5.54	7.42	5.75	23.1	20.85	24.89	Rs02	3102623	3104697	+	GO:0005634//nucleus;GO:0003677//DNA binding;			KOG1347//Uncharacterized membrane protein, predicted efflux pump;	[REM2_ARATH|diamond]Name=REM2; OrderedLocusNames=At4g31615; ORFNames=F28M20.2; RecName: Full=B3 domain-containing protein REM2; AltName: Full=Protein REPRODUCTIVE MERISTEM 2;	XM_013811503.2 PREDICTED: Brassica napus B3 domain-containing protein REM3-like (LOC106371432), mRNA	>KAF2586612.1 hypothetical protein F2Q70_00034141 [Brassica cretica]
Rs0x2c006855	0.07	0.07	0	2.19	4.46	2.28	0	0	0.07	2.78	9.21	4.96	Rs02	3640153	3641875	-	GO:0005576//extracellular region;GO:0020037//heme binding;GO:0046872//metal ion binding;GO:0004601//peroxidase activity;GO:0042744//hydrogen peroxide catabolic process;GO:0006979//response to oxidative stress;	K00430//peroxidase [EC:1.11.1.7]+ko00940//Phenylpropanoid biosynthesis+ko01100//Metabolic pathways+ko01110//Biosynthesis of secondary metabolites;			[PER45_ARATH|diamond]Name=PER45; Synonyms=P45; OrderedLocusNames=At4g30170; ORFNames=F9N11.20; RecName: Full=Peroxidase 45; Short=Atperox P45; EC=1.11.1.7; AltName: Full=ATP8a; Flags: Precursor;	XM_009129773.3 PREDICTED: Brassica rapa peroxidase 45 (LOC103852874), mRNA	>XP_018455879.1 PREDICTED: peroxidase 45-like [Raphanus sativus]
Rs0x2c006884	181.97	80.97	107.09	52.23	49.75	65.54	29.29	45.31	96.25	19.34	20.63	28.97	Rs02	3811826	3817960	+	GO:0016787//hydrolase activity;GO:0006952//defense response;GO:0016042//lipid catabolic process;	K20603//mitogen-activated protein kinase kinase 2 [EC:2.7.12.2]+ko04016//MAPK signaling pathway - plant;		KOG0513//Ca2+-independent phospholipase A2;	[PLP8_ARATH|diamond]Name=PLP8; OrderedLocusNames=At4g29800; ORFNames=F27B13.40; RecName: Full=Patatin-like protein 8; Short=AtPLP8; EC=3.1.1.-; AltName: Full=Patatin-related phospholipase A IIIgamma; Short=pPLAIIIg; AltName: Full=Phospholipase A IVD; Short=AtPLAIVD;	XM_013859070.2 PREDICTED: Brassica napus uncharacterized BNAC01G08670D (BNAC01G08670D), transcript variant X3, mRNA	>XP_018471116.1 PREDICTED: LOW QUALITY PROTEIN: uncharacterized protein LOC108842634 [Raphanus sativus]
Rs0x2c006889	36.87	27.78	42.58	12.98	14.74	17.91	16.93	42.87	44.35	8.48	11.38	10.69	Rs02	3875219	3876889	+	GO:0016021//integral component of membrane;GO:0017111//nucleoside-triphosphatase activity;GO:0047429//nucleoside-triphosphate diphosphatase activity;GO:0004551//nucleotide diphosphatase activity;GO:0009141//nucleoside triphosphate metabolic process;	K01513//ectonucleotide pyrophosphatase/phosphodiesterase family member 1/3 [EC:3.1.4.1 3.6.1.9]+ko00230//Purine metabolism+ko00240//Pyrimidine metabolism+ko00500//Starch and sucrose metabolism+ko00740//Riboflavin metabolism+ko00760//Nicotinate and nicotinamide metabolism+ko00770//Pantothenate and CoA biosynthesis+ko01100//Metabolic pathways+ko01110//Biosynthesis of secondary metabolites;		KOG2645//Type I phosphodiesterase/nucleotide pyrophosphatase;	[YGK5_SCHPO|diamond]ORFNames=SPBC725.05c; RecName: Full=Uncharacterized pyrophosphatase/phosphodiesterase C725.05c; EC=3.-.-.-;	HG994365.1 Brassica napus genome assembly, chromosome: C01	>XP_018472485.1 PREDICTED: venom phosphodiesterase 2-like [Raphanus sativus]
Rs0x2c006990	3.03	2.7	2.15	19.43	13.28	7.82	92.22	99.01	34.74	653.17	1005.36	564.67	Rs02	4481971	4484504	+	GO:0005618//cell wall;GO:0005576//extracellular region;GO:0016020//membrane;GO:0009506//plasmodesma;GO:0071555//cell wall organization;GO:0019953//sexual reproduction;GO:0006949//syncytium formation;		Pollen allergen[TCONS_00011814]		[EXPB3_ARATH|diamond]Name=EXPB3; OrderedLocusNames=At4g28250; ORFNames=F26K10.130; RecName: Full=Expansin-B3; Short=At-EXPB3; Short=AtEXPB3; AltName: Full=Ath-ExpBeta-1.6; AltName: Full=Beta-expansin-3; Flags: Precursor;	XM_009146036.3 PREDICTED: Brassica rapa expansin-B3 (LOC103867937), mRNA	>XP_018472345.1 PREDICTED: expansin-B3 isoform X2 [Raphanus sativus]
Rs0x2c007055	0.1	0.11	0.15	0.1	0.52	8.23	14.9	5.31	6.39	4.44	3.96	3.6	Rs02	4761296	4763612	+	GO:0031225//anchored component of membrane;GO:0046658//anchored component of plasma membrane;GO:0048046//apoplast;GO:0009507//chloroplast;GO:0005829//cytosol;GO:0005886//plasma membrane;GO:0099503//secretory vesicle;GO:0005773//vacuole;GO:0009055//electron transfer activity;		Plastocyanin-like domain[TCONS_00011864]		[ENL2_ARATH|diamond]OrderedLocusNames=At4g27520; ORFNames=T29A15.10; RecName: Full=Early nodulin-like protein 2; AltName: Full=Phytocyanin-like protein; Flags: Precursor;	XM_013816154.2 PREDICTED: Brassica napus early nodulin-like protein 2 (LOC106376112), mRNA	>XP_018471551.1 PREDICTED: early nodulin-like protein 2 [Raphanus sativus]
Rs0x2c007290	18.59	10.74	19.42	1.15	0.33	5.06	4.52	9.36	51.11	0	0	0	Rs02	5996756	5997865	-				KOG2551//Phospholipase/carboxyhydrolase;		XM_009139773.3 PREDICTED: Brassica rapa esterase CG5412 (LOC103862061), mRNA	>XP_018471242.1 PREDICTED: esterase CG5412 isoform X1 [Raphanus sativus]
Rs0x2c007389	378.27	342.58	466.96	228.97	297.71	304.18	322.75	282.63	291	191.7	195.7	204.41	Rs02	6565034	6581956	+	GO:0009507//chloroplast;GO:0005524//ATP binding;GO:0004357//glutamate-cysteine ligase activity;GO:0006750//glutathione biosynthetic process;	K01919//glutamate--cysteine ligase [EC:6.3.2.2]+ko00270//Cysteine and methionine metabolism+ko00480//Glutathione metabolism+ko01100//Metabolic pathways+ko01240//Biosynthesis of cofactors;	Glutamate-cysteine ligase family 2(GCS2)[TCONS_00012140]		[GSH1_BRAJU|diamond]Name=GSH1; Synonyms=ECS1; RecName: Full=Glutamate--cysteine ligase, chloroplastic; EC=6.3.2.2; AltName: Full=Gamma-ECS; Short=GCS; AltName: Full=Gamma-glutamylcysteine synthetase; Flags: Precursor;	AJ563921.1 Brassica juncea mRNA for glutamate-cysteine ligase (gsh1 gene), allele 1-1	>CAF2070902.1 unnamed protein product [Brassica napus] >CAK24967.1 gamma-glutamylcysteine synthetase [Brassica napus] >CDY53137.1 BnaC01g41470D [Brassica napus] >VDD49318.1 unnamed protein product [Brassica oleracea]
Rs0x2c007413	1083.25	638.29	1096.38	0	0	0	831.13	991.9	1071.14	0.07	0.03	0.06	Rs02	6735117	6738816	+	GO:0051213//dioxygenase activity;GO:0031418//L-ascorbic acid binding;GO:0050589//leucocyanidin oxygenase activity;GO:0046872//metal ion binding;GO:0009718//anthocyanin-containing compound biosynthetic process;GO:0010023//proanthocyanidin biosynthetic process;GO:0009753//response to jasmonic acid;GO:0009611//response to wounding;GO:0007033//vacuole organization;	K05277//anthocyanidin synthase [EC:1.14.20.4]+ko00941//Flavonoid biosynthesis+ko01100//Metabolic pathways+ko01110//Biosynthesis of secondary metabolites;	non-haem dioxygenase in morphine synthesis N-terminal[TCONS_00012165]	KOG0143//Iron/ascorbate family oxidoreductases;	[LDOX_ARATH|diamond]Name=LDOX; OrderedLocusNames=At4g22880; ORFNames=F7H19.60; RecName: Full=Leucoanthocyanidin dioxygenase; Short=LDOX; Short=Leucocyanidin oxygenase; EC=1.14.20.4 {ECO:0000269|PubMed:16153644}; AltName: Full=Anthocyanidin synthase; Short=ANS; AltName: Full=Leucoanthocyanidin hydroxylase; AltName: Full=Protein TANNIN DEFICIENT SEED 4; Short=TDS4; AltName: Full=Protein TRANSPARENT…	EU402414.1 Brassica rapa subsp. campestris anthocyanidin synthase 1 protein (ANS1) mRNA, complete cds	>ALH21136.1 anthocyanidin synthase [Raphanus sativus]
Rs0x2c007414	14.23	8.97	14.26	1.27	1.4	1.43	25.73	21.47	17.24	1.71	1.64	1.55	Rs02	6735297	6738894	-	GO:0051213//dioxygenase activity;GO:0031418//L-ascorbic acid binding;GO:0050589//leucocyanidin oxygenase activity;GO:0046872//metal ion binding;GO:0009718//anthocyanin-containing compound biosynthetic process;GO:0010023//proanthocyanidin biosynthetic process;GO:0009753//response to jasmonic acid;GO:0009611//response to wounding;GO:0007033//vacuole organization;	K05277//anthocyanidin synthase [EC:1.14.20.4]+ko00941//Flavonoid biosynthesis+ko01100//Metabolic pathways+ko01110//Biosynthesis of secondary metabolites;		KOG0143//Iron/ascorbate family oxidoreductases;	[LDOX_ARATH|diamond]Name=LDOX; OrderedLocusNames=At4g22880; ORFNames=F7H19.60; RecName: Full=Leucoanthocyanidin dioxygenase; Short=LDOX; Short=Leucocyanidin oxygenase; EC=1.14.20.4 {ECO:0000269|PubMed:16153644}; AltName: Full=Anthocyanidin synthase; Short=ANS; AltName: Full=Leucoanthocyanidin hydroxylase; AltName: Full=Protein TANNIN DEFICIENT SEED 4; Short=TDS4; AltName: Full=Protein TRANSPARENT…	MF182899.1 Raphanus sativus anthocyanidin synthase (ANS-RL-1) gene, complete cds	>ALH21136.1 anthocyanidin synthase [Raphanus sativus]
Rs0x2c007441	12.66	22.41	17.35	36.76	35.91	30.75	51.27	51.01	32.57	79.93	70.97	72	Rs02	6947039	6949770	+	GO:0016021//integral component of membrane;GO:0005886//plasma membrane;GO:2001007//negative regulation of cellulose biosynthetic process;				[Y1686_ARATH|diamond]OrderedLocusNames=At1g16860; ORFNames=F6I1.14; RecName: Full=Uncharacterized membrane protein At1g16860;	XM_009137528.3 PREDICTED: Brassica rapa uncharacterized membrane protein At1g16860 (LOC103859930), mRNA	>XP_018472435.1 PREDICTED: uncharacterized membrane protein At1g16860-like [Raphanus sativus]
Rs0x2c007550	0.03	0	0	1.8	2.13	1.1	3.55	4.12	4.67	0.95	2.21	1.18	Rs02	7630601	7634039	+	GO:0005576//extracellular region;GO:0004252//serine-type endopeptidase activity;				[SBT23_ARATH|diamond]Name=SBT2.3 {ECO:0000303|PubMed:16193095};+++OrderedLocusNames=At5g44530 {ECO:0000312|Araport:AT5G44530};+++ORFNames=MFC16.21 {ECO:0000312|EMBL:BAB09160.1}; RecName: Full=Subtilisin-like protease SBT2.3 {ECO:0000303|PubMed:16193095}; EC=3.4.21.- {ECO:0000255|PROSITE-ProRule:PRU10082}; AltName: Full=Subtilase subfamily 2 member 3 {ECO:0000303|PubMed:16193095}; Short=AtSBT2.3 {…	XM_009135603.3 PREDICTED: Brassica rapa subtilisin-like protease SBT2.2 (LOC103858266), transcript variant X2, mRNA	>CAF2070093.1 unnamed protein product [Brassica napus]
Rs0x2c007560	1.91	1.36	2.8	9.07	7.58	16.13	12.46	9.34	8.34	31.94	40.88	35.09	Rs02	7665600	7670646	-	GO:0097268//cytoophidium;GO:0005737//cytoplasm;GO:0000324//fungal-type vacuole;GO:0005524//ATP binding;GO:0003883//CTP synthase activity;GO:0042802//identical protein binding;GO:0044210//'de novo' CTP biosynthetic process;GO:0006241//CTP biosynthetic process;GO:0006541//glutamine metabolic process;GO:0008654//phospholipid biosynthetic process;GO:0019856//pyrimidine nucleobase biosynthetic process;	K01937//CTP synthase [EC:6.3.4.2]+ko00240//Pyrimidine metabolism+ko01100//Metabolic pathways+ko01240//Biosynthesis of cofactors;	CTP synthase N-terminus[TCONS_00016824]	KOG2387//CTP synthase (UTP-ammonia lyase);	[URA7_YEAST|diamond]Name=URA7; OrderedLocusNames=YBL039C; ORFNames=YBL0410; RecName: Full=CTP synthase 1; EC=6.3.4.2; AltName: Full=CTP synthetase 1; AltName: Full=UTP--ammonia ligase 1;	XM_018612457.1 PREDICTED: Raphanus sativus CTP synthase (LOC108839685), transcript variant X2, mRNA	>RID78260.1 hypothetical protein BRARA_A01105 [Brassica rapa]
Rs0x2c007655	8.43	12.64	7.2	5.07	4.98	2.79	18.26	24.95	19.09	12.45	13.58	11.76	Rs02	8310014	8313797	+	GO:0009570//chloroplast stroma;GO:0005773//vacuole;			KOG1203//Predicted dehydrogenase;		XM_013864044.2 PREDICTED: Brassica napus uncharacterized BNAC01G11300D (BNAC01G11300D), transcript variant X2, mRNA	>RID78138.1 hypothetical protein BRARA_A00992 [Brassica rapa]
Rs0x2c007813	6.04	8.88	9.07	3.82	3.73	3.88	2.93	2.7	2.79	4.45	4.86	4.41	Rs02	9354454	9359575	-	GO:0005829//cytosol;GO:0005783//endoplasmic reticulum;GO:0034663//endoplasmic reticulum chaperone complex;GO:0005788//endoplasmic reticulum lumen;GO:0005794//Golgi apparatus;GO:0099503//secretory vesicle;GO:0005774//vacuolar membrane;GO:0005524//ATP binding;GO:0016887//ATPase activity;GO:0071456//cellular response to hypoxia;GO:1903298//negative regulation of hypoxia-induced intrinsic apoptotic s…	K09486//hypoxia up-regulated 1+ko04141//Protein processing in endoplasmic reticulum;		KOG0104//Molecular chaperones GRP170/SIL1, HSP70 superfamily;	[HSP7R_ARATH|diamond]Name=HSP70-17; OrderedLocusNames=At4g16660; ORFNames=dl4355w, FCAALL.64; RecName: Full=Heat shock 70 kDa protein 17; AltName: Full=Heat shock protein 70-17; Short=AtHsp70-17; Flags: Precursor;	XM_009147389.3 PREDICTED: Brassica rapa heat shock 70 kDa protein 17 (LOC103869325), mRNA	>KAF8083990.1 hypothetical protein N665_0740s0007 [Sinapis alba]
Rs0x2c007831	11.58	22.1	9.92	44.67	36.36	30.32	15.3	17.04	6.2	49.82	46.54	55.04	Rs02	9487703	9489047	+	GO:0016021//integral component of membrane;GO:0005886//plasma membrane;				[CSPL1_EUTHA|diamond]No_INFO RecName: Full=CASP-like protein 2B1; Short=ThCASPL2B1;	XM_009147743.3 PREDICTED: Brassica rapa CASP-like protein 2B1 (LOC103869663), mRNA	>XP_018470153.1 PREDICTED: CASP-like protein 2B1 isoform X1 [Raphanus sativus] >XP_018470154.1 PREDICTED: CASP-like protein 2B1 isoform X2 [Raphanus sativus]
Rs0x2c007857	7.34	7.16	8.59	27.39	18.82	29.71	71.72	56.31	48.92	235.49	185.31	222.79	Rs02	9651794	9653084	-	GO:0005739//mitochondrion;GO:0009631//cold acclimation;GO:0009737//response to abscisic acid;GO:0009409//response to cold;GO:0009414//response to water deprivation;				[LEA41_ARATH|diamond]Name=LEA41 {ECO:0000303|PubMed:25005920};+++Synonyms=DI21 {ECO:0000303|PubMed:7823904};+++OrderedLocusNames=At4g15910 {ECO:0000312|Araport:AT4G15910};+++ORFNames=dl3995w {ECO:0000312|EMBL:CAB10370.1},+++FCAALL.235 {ECO:0000312|EMBL:CAB78633.1}; RecName: Full=Late embryogenis abundant protein 41 {ECO:0000303|PubMed:25005920}; AltName: Full=Protein DROUGHT-INDUCED 21 {ECO:00003…	XM_013835665.2 PREDICTED: Brassica napus late embryogenis abundant protein 41 (LOC106395146), mRNA	>XP_009146587.1 late embryogenis abundant protein 41 isoform X1 [Brassica rapa] >XP_022574191.1 late embryogenis abundant protein 41 [Brassica napus] >XP_022574195.1 late embryogenis abundant protein 41 [Brassica napus] >KAG5414407.1 hypothetical protein IGI04_001974 [Brassica rapa subsp. trilocularis] >RID79189.1 hypothetical protein BRARA_A01951 [Brassica rapa] >CAF2150918.1 unnamed protein pro…
Rs0x2c007906	166.87	160.5	178.38	108.64	129.91	114.36	139.96	180.38	230.23	90.21	112.81	97.08	Rs02	9992084	9999090	+	GO:0008270//zinc ion binding;	K01738//cysteine synthase [EC:2.5.1.47]+ko00270//Cysteine and methionine metabolism+ko00920//Sulfur metabolism+ko01100//Metabolic pathways+ko01110//Biosynthesis of secondary metabolites+ko01200//Carbon metabolism+ko01230//Biosynthesis of amino acids;	Pyridoxal-phosphate dependent enzyme[TCONS_00012659]	KOG4197//FOG: PPR repeat;	[PP311_ARATH|diamond]Name=PCMP-H3; OrderedLocusNames=At4g14820; ORFNames=dl3135c, FCAALL.115; RecName: Full=Pentatricopeptide repeat-containing protein At4g14820;	XM_009149841.3 PREDICTED: Brassica rapa pentatricopeptide repeat-containing protein At4g14820 (LOC103871574), mRNA	>KAG2239214.1 hypothetical protein Bca52824_090074 [Brassica carinata]
Rs0x2c007944	0	0	0	5.07	3.57	1.72	10.85	8.19	8.17	0	0.53	0	Rs02	10220858	10223487	-	GO:0005618//cell wall;GO:0016021//integral component of membrane;GO:0009505//plant-type cell wall;GO:0005886//plasma membrane;GO:0009506//plasmodesma;GO:0005524//ATP binding;GO:0004672//protein kinase activity;			KOG1187//Serine/threonine protein kinase;	[IMK2_ARATH|diamond]Name=IMK2; OrderedLocusNames=At3g51740; ORFNames=T18N14.120; RecName: Full=Probably inactive leucine-rich repeat receptor-like protein kinase IMK2; AltName: Full=Protein INFLORESCENCE MERISTEM RECEPTOR-LIKE KINASE 2; Flags: Precursor;	LR778314.1 Raphanus sativus genome assembly, chromosome: 5	>XP_018470283.1 PREDICTED: probably inactive leucine-rich repeat receptor-like protein kinase IMK2 [Raphanus sativus]
Rs0x2c007973	1491.12	1151.81	1612.64	0	0.17	0.09	1389.72	2079.5	1862.2	0.26	0.51	0.17	Rs02	10368289	10369471	-	GO:0005737//cytoplasm;GO:0005829//cytosol;GO:0005634//nucleus;GO:0009705//plant-type vacuole membrane;GO:0043169//cation binding;GO:0043295//glutathione binding;GO:0004364//glutathione transferase activity;GO:0046283//anthocyanin-containing compound metabolic process;GO:0006749//glutathione metabolic process;GO:1900384//regulation of flavonol biosynthetic process;GO:0009407//toxin catabolic proce…	K00799//glutathione S-transferase [EC:2.5.1.18]+ko00480//Glutathione metabolism+ko01100//Metabolic pathways;		KOG0867//Glutathione S-transferase;	[GSTFC_ARATH|diamond]Name=GSTF12 {ECO:0000303|PubMed:12090627};+++Synonyms=GST26 {ECO:0000303|PubMed:12090627},+++TT19 {ECO:0000303|PubMed:14675436};+++OrderedLocusNames=At5g17220 {ECO:0000312|Araport:AT5G17220};+++ORFNames=MKP11.22 {ECO:0000312|EMBL:BAB10509.1}; RecName: Full=Glutathione S-transferase F12 {ECO:0000303|PubMed:12090627}; Short=AtGSTF12 {ECO:0000303|PubMed:12090627}; EC=2.5.1.18 {E…	XM_009127922.3 PREDICTED: Brassica rapa glutathione S-transferase F12 (LOC103851089), mRNA	>KAG2239300.1 hypothetical protein Bca52824_090160 [Brassica carinata]
Rs0x2c007983	67.04	60.63	63.13	0	0	0	62.87	99.3	70.75	0	0	0	Rs02	10400926	10403066	+	GO:0047213//anthocyanidin 3-O-glucosyltransferase activity;GO:0102360//daphnetin 3-O-glucosyltransferase activity;GO:0047893//flavonol 3-O-glucosyltransferase activity;GO:0102425//myricetin 3-O-glucosyltransferase activity;GO:0080043//quercetin 3-O-glucosyltransferase activity;GO:0035251//UDP-glucosyltransferase activity;GO:0009698//phenylpropanoid metabolic process;GO:0080167//response to karrik…	K10757//flavonol 3-O-glucosyltransferase [EC:2.4.1.91]+ko00944//Flavone and flavonol biosynthesis+ko01100//Metabolic pathways+ko01110//Biosynthesis of secondary metabolites;		KOG1192//UDP-glucuronosyl and UDP-glucosyl transferase;	[U78D2_ARATH|diamond]Name=UGT78D2 {ECO:0000303|PubMed:11042215}; Synonyms=AGT {ECO:0000305};+++OrderedLocusNames=At5g17050 {ECO:0000312|Araport:AT5G17050};+++ORFNames=F2K13.200 {ECO:0000312|EMBL:CAC01718.1}; RecName: Full=Flavonol 3-O-glucosyltransferase; EC=2.4.1.91 {ECO:0000269|PubMed:15352060, ECO:0000269|PubMed:15807784, ECO:0000269|PubMed:23549747}; AltName: Full=Anthocyanin 3-O-glucosyltran…	XM_009127910.2 PREDICTED: Brassica rapa flavonol 3-O-glucosyltransferase (LOC103851079), transcript variant X3, mRNA	>XP_018471085.1 PREDICTED: UDP-glycosyltransferase 78D2-like [Raphanus sativus] >XP_018471109.1 PREDICTED: UDP-glycosyltransferase 78D2-like [Raphanus sativus]
Rs0x2c007985	24.28	24.3	24.27	14.65	17.43	14.3	25.05	34.96	27.55	17.3	21.03	17.43	Rs02	10417169	10421609	+	GO:0016021//integral component of membrane;GO:0009536//plastid;GO:0005774//vacuolar membrane;GO:0005353//fructose transmembrane transporter activity;GO:0005355//glucose transmembrane transporter activity;			KOG0254//Predicted transporter (major facilitator superfamily);	[XYLL2_ARATH|diamond]OrderedLocusNames=At5g17010; ORFNames=F2K13.160; RecName: Full=D-xylose-proton symporter-like 2;	XM_009127906.3 PREDICTED: Brassica rapa D-xylose-proton symporter-like 2 (LOC103851078), transcript variant X1, mRNA	>KAG2239319.1 hypothetical protein Bca52824_090179 [Brassica carinata]
Rs0x2c008009	426.32	333.94	607.27	0.09	0.04	0.09	263.58	349.67	326.52	0.09	0.3	0	Rs02	10536131	10539523	-	GO:0005576//extracellular region;GO:0004185//serine-type carboxypeptidase activity;GO:0016747//transferase activity, transferring acyl groups other than amino-acyl groups;GO:0019748//secondary metabolic process;		Serine carboxypeptidase[TCONS_00017248]	KOG1282//Serine carboxypeptidases (lysosomal cathepsin A);	[SCP3_ARATH|diamond]Name=SCPL3; OrderedLocusNames=At1g73280; ORFNames=T18K17.5; RecName: Full=Serine carboxypeptidase-like 3; EC=3.4.16.-; Flags: Precursor;	XM_009127882.3 PREDICTED: Brassica rapa serine carboxypeptidase-like 12 (LOC103851060), transcript variant X1, mRNA	>XP_018468925.1 PREDICTED: serine carboxypeptidase-like 6, partial [Raphanus sativus]
Rs0x2c008068	34.76	54.74	46.9	25.9	20.36	33.48	59.3	57.02	82.92	37.26	39.67	40.18	Rs02	10875323	10879121	-	GO:0009507//chloroplast;GO:0005829//cytosol;GO:0005777//peroxisome;GO:0003984//acetolactate synthase activity;GO:1990610//acetolactate synthase regulator activity;GO:0043621//protein self-association;GO:0009097//isoleucine biosynthetic process;GO:0006551//leucine metabolic process;GO:0050790//regulation of catalytic activity;GO:0009099//valine biosynthetic process;GO:0006573//valine metabolic pro…	K01653//acetolactate synthase I/III small subunit [EC:2.2.1.6]+ko00290//Valine, leucine and isoleucine biosynthesis+ko00650//Butanoate metabolism+ko00660//C5-Branched dibasic acid metabolism+ko00770//Pantothenate and CoA biosynthesis+ko01100//Metabolic pathways+ko01110//Biosynthesis of secondary metabolites+ko01210//2-Oxocarboxylic acid metabolism+ko01230//Biosynthesis of amino acids;		KOG2663//Acetolactate synthase, small subunit;	[ILVH1_ARATH|diamond]Name=VAT1; OrderedLocusNames=At5g16290; ORFNames=MQK4.1; RecName: Full=Acetolactate synthase small subunit 1, chloroplastic; AltName: Full=Acetohydroxy-acid synthase small subunit; Short=AHAS; Short=ALS; AltName: Full=Protein valine-tolerant 1; Flags: Precursor;	XM_009127858.3 PREDICTED: Brassica rapa acetolactate synthase small subunit 1, chloroplastic (LOC103851035), mRNA	>KAF8053765.1 hypothetical protein N665_1375s0004 [Sinapis alba]
Rs0x2c008118	10.48	10	7.48	41.3	40.06	24.17	0.64	0.38	0.19	3.88	4.01	4.89	Rs02	11181860	11183651	-	GO:0005576//extracellular region;GO:0009505//plant-type cell wall;GO:0009506//plasmodesma;GO:0020037//heme binding;GO:0046872//metal ion binding;GO:0004601//peroxidase activity;GO:0042744//hydrogen peroxide catabolic process;GO:0006979//response to oxidative stress;	K00430//peroxidase [EC:1.11.1.7]+ko00940//Phenylpropanoid biosynthesis+ko01100//Metabolic pathways+ko01110//Biosynthesis of secondary metabolites;			[PER56_ARATH|diamond]Name=PER56; Synonyms=P56; OrderedLocusNames=At5g15180; ORFNames=F8M21_70; RecName: Full=Peroxidase 56; Short=Atperox P56; EC=1.11.1.7; AltName: Full=ATP33; Flags: Precursor;	XM_009127788.3 PREDICTED: Brassica rapa peroxidase 56 (LOC103850973), mRNA	>XP_018468231.1 PREDICTED: peroxidase 56-like [Raphanus sativus]
Rs0x2c008133	0.33	0.8	0.34	2.5	1.88	1.18	4.94	6.44	3.72	8.7	9.68	8.46	Rs02	11278000	11284324	-	GO:0016021//integral component of membrane;GO:0016020//membrane;GO:0005886//plasma membrane;GO:0015079//potassium ion transmembrane transporter activity;GO:0006813//potassium ion transport;				[HAK24_ORYSJ|diamond]Name=HAK24; OrderedLocusNames=Os06g0270200, LOC_Os06g15910;+++ORFNames=OSJNBa0084K06.26; RecName: Full=Potassium transporter 24; AltName: Full=OsHAK24;	XM_009127765.3 PREDICTED: Brassica rapa potassium transporter 8 (LOC103850954), transcript variant X1, mRNA	>CAF1885629.1 unnamed protein product [Brassica napus]
Rs0x2c008172	619.28	484.85	591.59	0.05	0.05	0.09	400.91	570.91	603.22	0	0.09	0	Rs02	11493608	11495565	-	GO:0016210//naringenin-chalcone synthase activity;GO:0009813//flavonoid biosynthetic process;	K00660//chalcone synthase [EC:2.3.1.74]+ko00941//Flavonoid biosynthesis+ko01100//Metabolic pathways+ko01110//Biosynthesis of secondary metabolites+ko04712//Circadian rhythm - plant;			[CHSY_RAPSA|diamond]Name=CHS; RecName: Full=Chalcone synthase; EC=2.3.1.74; AltName: Full=Naringenin-chalcone synthase;	AF031922.1 Raphanus sativus chalcone synthase (CHS) mRNA, complete cds	>XP_018471920.1 PREDICTED: chalcone synthase [Raphanus sativus]
Rs0x2c008178	16.5	15.47	16.63	8.19	7.91	12.67	9.17	15.93	19.89	6.5	6.46	7.9	Rs02	11530762	11533978	-	GO:0016021//integral component of membrane;GO:0009705//plant-type vacuole membrane;GO:0005886//plasma membrane;GO:0022821//potassium ion antiporter activity;GO:0090333//regulation of stomatal closure;GO:0009624//response to nematode;GO:0010043//response to zinc ion;GO:0055069//zinc ion homeostasis;	K12818//ATP-dependent RNA helicase DHX8/PRP22 [EC:3.6.4.13]+ko03040//Spliceosome;		KOG2615//Permease of the major facilitator superfamily;	[ZIF1_ARATH|diamond]Name=ZIF1; OrderedLocusNames=At5g13740; ORFNames=MSH12.21; RecName: Full=Protein ZINC INDUCED FACILITATOR 1;	XM_009127693.3 PREDICTED: Brassica rapa protein ZINC INDUCED FACILITATOR 1 (LOC103850894), transcript variant X3, mRNA	>CAF2135937.1 unnamed protein product [Brassica napus]
Rs0x2c008214	145.52	130.3	166.18	67.31	76.14	101.84	214.82	421.78	502.9	97.03	59.58	159.01	Rs02	11691481	11694026	-	GO:0005634//nucleus;GO:0042803//protein homodimerization activity;GO:0006952//defense response;GO:0031347//regulation of defense response;GO:2000022//regulation of jasmonic acid mediated signaling pathway;GO:0010112//regulation of systemic acquired resistance;GO:0009753//response to jasmonic acid;GO:0009611//response to wounding;	K13464//jasmonate ZIM domain-containing protein+ko04075//Plant hormone signal transduction;			[TIF9_ARATH|diamond]Name=TIFY9; Synonyms=JAS1, JAZ10; OrderedLocusNames=At5g13220;+++ORFNames=T31B5.40; RecName: Full=Protein TIFY 9; AltName: Full=Jasmonate ZIM domain-containing protein 10; AltName: Full=Protein JASMONATE-ASSOCIATED 1; AltName: Full=Protein JAZ10;	XM_013763556.1 PREDICTED: Brassica oleracea var. oleracea protein TIFY 9-like (LOC106325510), transcript variant X2, mRNA	>XP_018471166.1 PREDICTED: protein TIFY 9-like isoform X2 [Raphanus sativus]
Rs0x2c008515	4.74	4.41	3.82	16.33	13.65	6.9	45.41	41.12	32.92	84.76	87.49	92.96	Rs02	13690985	13693455	+	GO:0009507//chloroplast;GO:0009570//chloroplast stroma;GO:0009535//chloroplast thylakoid membrane;GO:0005886//plasma membrane;	K03844//alpha-1,2-mannosyltransferase [EC:2.4.1.131]+ko00510//N-Glycan biosynthesis+ko00513//Various types of N-glycan biosynthesis+ko01100//Metabolic pathways;			[ACR12_ARATH|diamond]Name=ACR12 {ECO:0000303|PubMed:21861936};+++OrderedLocusNames=At5g04740 {ECO:0000312|Araport:AT5G04740};+++ORFNames=MUK11.6 {ECO:0000312|EMBL:BAB08978.1},+++T1E3.100 {ECO:0000312|EMBL:CAB86016.1}; RecName: Full=ACT domain-containing protein ACR12 {ECO:0000305}; AltName: Full=Protein ACT DOMAIN REPEATS 12 {ECO:0000303|PubMed:21861936}; Flags: Precursor;	XM_009127327.3 PREDICTED: Brassica rapa ACT domain-containing protein ACR12 (LOC103850558), mRNA	>XP_018458962.1 PREDICTED: ACT domain-containing protein ACR12-like [Raphanus sativus]
Rs0x2c008601	0	0	0.05	0.29	0.43	2.03	11.33	5.76	5.5	3.41	3.55	1.73	Rs02	14272875	14274758	+	GO:0005634//nucleus;GO:0003677//DNA binding;GO:0003700//DNA-binding transcription factor activity;GO:0046872//metal ion binding;GO:0009944//polarity specification of adaxial/abaxial axis;GO:0006355//regulation of transcription, DNA-templated;GO:0090057//root radial pattern formation;				[DOF51_ARATH|diamond]Name=DOF5.1 {ECO:0000303|PubMed:12475498};+++Synonyms=PEAR2 {ECO:0000303|PubMed:30626969};+++OrderedLocusNames=At5g02460 {ECO:0000312|Araport:AT5G02460};+++ORFNames=T1E22.3 {ECO:0000312|EMBL:AL162874},+++T22P11_50 {ECO:0000312|EMBL:CAB85983.1}; RecName: Full=Dof zinc finger protein DOF5.1 {ECO:0000303|PubMed:12475498}; Short=AtDOF5.1 {ECO:0000303|PubMed:12475498}; AltName: Fu…	LR031573.1 Brassica rapa genome, scaffold: A02	>XP_018453553.1 PREDICTED: dof zinc finger protein DOF5.1-like [Raphanus sativus]
Rs0x2c008651	22.24	18.94	25.32	0.06	0.09	0.03	33.65	38.37	50.05	0	0	0	Rs02	14700544	14706091	-	GO:0009507//chloroplast;GO:0016021//integral component of membrane;GO:0005774//vacuolar membrane;GO:0005773//vacuole;GO:0046872//metal ion binding;GO:0016491//oxidoreductase activity;GO:0019904//protein domain specific binding;		Eukaryotic cytochrome b561[TCONS_00017860]	KOG1619//Cytochrome b;	[ACFR1_ARATH|diamond]Name=CYB561A; Synonyms=ACYB-2, CYB561B1, CYBASC1;+++OrderedLocusNames=At4g25570; ORFNames=M7J2.60; RecName: Full=Transmembrane ascorbate ferrireductase 1; EC=7.2.1.3 {ECO:0000269|PubMed:14730083, ECO:0000269|PubMed:17376442}; AltName: Full=Cytochrome b561; Short=Artb561-1; Short=AtCytb561; AltName: Full=Protein b561A.tha5; AltName: Full=Tonoplast Cyt-b561; Short=TCytb;	XM_013855207.2 PREDICTED: Brassica napus transmembrane ascorbate ferrireductase 1-like (LOC106414575), mRNA	>XP_018469127.1 PREDICTED: transmembrane ascorbate ferrireductase 1-like [Raphanus sativus]
Rs0x2c008652	300.94	180.17	286.36	0.4	0.21	1.05	149.02	175.8	219.02	0.61	0.59	0.3	Rs02	14705037	14706091	-	GO:0009507//chloroplast;GO:0016021//integral component of membrane;GO:0005774//vacuolar membrane;GO:0005773//vacuole;GO:0046872//metal ion binding;GO:0016491//oxidoreductase activity;GO:0019904//protein domain specific binding;			KOG1619//Cytochrome b;	[ACFR1_ARATH|diamond]Name=CYB561A; Synonyms=ACYB-2, CYB561B1, CYBASC1;+++OrderedLocusNames=At4g25570; ORFNames=M7J2.60; RecName: Full=Transmembrane ascorbate ferrireductase 1; EC=7.2.1.3 {ECO:0000269|PubMed:14730083, ECO:0000269|PubMed:17376442}; AltName: Full=Cytochrome b561; Short=Artb561-1; Short=AtCytb561; AltName: Full=Protein b561A.tha5; AltName: Full=Tonoplast Cyt-b561; Short=TCytb;	XM_009129005.3 PREDICTED: Brassica rapa transmembrane ascorbate ferrireductase 1 (LOC103852112), mRNA	>XP_018469127.1 PREDICTED: transmembrane ascorbate ferrireductase 1-like [Raphanus sativus]
Rs0x2c008748	0.1	0.11	0.13	0.48	0.33	0.75	1.74	1.86	0.89	5.03	5.58	4.49	Rs02	15533019	15537108	+	GO:0009507//chloroplast;GO:0016021//integral component of membrane;GO:0005886//plasma membrane;GO:0005524//ATP binding;GO:0001653//peptide receptor activity;GO:0004674//protein serine/threonine kinase activity;GO:0046777//protein autophosphorylation;	K13415//protein brassinosteroid insensitive 1 [EC:2.7.10.1 2.7.11.1]+ko04075//Plant hormone signal transduction;	Protein kinase domain[TCONS_00013476]	KOG1187//Serine/threonine protein kinase;	[PSKR2_ARATH|diamond]Name=PSKR2; OrderedLocusNames=At5g53890; ORFNames=K19P17.5; RecName: Full=Phytosulfokine receptor 2; Short=AtPSKR2; EC=2.7.11.1; AltName: Full=Phytosulfokine LRR receptor kinase 2; Flags: Precursor;	LR778314.1 Raphanus sativus genome assembly, chromosome: 5	>KAF2596288.1 hypothetical protein F2Q68_00008161 [Brassica cretica]
Rs0x2c008792	1.4	2.84	2.22	7.19	7.65	6.32	8.03	7.36	6.39	4.31	5.04	5.06	Rs02	15914477	15916648	-						XM_009128830.3 PREDICTED: Brassica rapa uncharacterized LOC103851949 (LOC103851949), mRNA	>XP_018470149.1 PREDICTED: uncharacterized protein LOC108841869 [Raphanus sativus]
Rs0x2c008993	38.8	44.74	38.12	24.42	21.4	29.93	2.05	1.21	8.56	0.19	0.09	0.26	Rs02	17490302	17494745	-	GO:0016021//integral component of membrane;GO:0005886//plasma membrane;GO:0005524//ATP binding;GO:0004672//protein kinase activity;	K13544//pheophorbidase [EC:3.1.1.82]+ko00860//Porphyrin metabolism+ko01110//Biosynthesis of secondary metabolites;		KOG1187//Serine/threonine protein kinase;	[Y5830_ARATH|diamond]OrderedLocusNames=At5g58300; ORFNames=MCK7.17; RecName: Full=Probable inactive receptor kinase At5g58300; Flags: Precursor;	LR778314.1 Raphanus sativus genome assembly, chromosome: 5	>XP_018470320.1 PREDICTED: probable inactive receptor kinase At5g58300 [Raphanus sativus]
Rs0x2c009000	94.99	62.71	50.24	128.63	192.69	134.6	8.93	8.58	1.49	96.19	88.14	109.04	Rs02	17514874	17516892	-	GO:0005576//extracellular region;GO:0020037//heme binding;GO:0046872//metal ion binding;GO:0004601//peroxidase activity;GO:0042744//hydrogen peroxide catabolic process;GO:0006979//response to oxidative stress;	K00430//peroxidase [EC:1.11.1.7]+ko00940//Phenylpropanoid biosynthesis+ko01100//Metabolic pathways+ko01110//Biosynthesis of secondary metabolites;			[PER67_ARATH|diamond]Name=PER67; Synonyms=P67; OrderedLocusNames=At5g58390; ORFNames=MCK7.26; RecName: Full=Peroxidase 67; Short=Atperox P67; EC=1.11.1.7; AltName: Full=ATP44; Flags: Precursor;	XM_009128506.3 PREDICTED: Brassica rapa peroxidase 67 (LOC103851641), mRNA	>XP_018452003.1 PREDICTED: peroxidase 67-like [Raphanus sativus]
Rs0x2c009097	0.12	0.12	0	0.29	1.93	17.02	65.86	48.81	55.77	25.23	13.99	24.08	Rs02	18308852	18310374	+	GO:0005634//nucleus;GO:0003700//DNA-binding transcription factor activity;GO:0046872//metal ion binding;GO:0000976//transcription regulatory region sequence-specific DNA binding;GO:0010087//phloem or xylem histogenesis;GO:0006355//regulation of transcription, DNA-templated;GO:0048364//root development;GO:0090057//root radial pattern formation;				[DOF53_ARATH|diamond]Name=DOF5.3 {ECO:0000303|PubMed:12475498};+++Synonyms=TMO6 {ECO:0000303|PubMed:20220754};+++OrderedLocusNames=At5g60200 {ECO:0000312|Araport:AT5G60200};+++ORFNames=F15L12.9 {ECO:0000312|EMBL:BAA97501.1}; RecName: Full=Dof zinc finger protein DOF5.3 {ECO:0000303|PubMed:12475498}; Short=AtDOF5.3 {ECO:0000303|PubMed:12475498}; AltName: Full=Protein PHLOEM EARLY DOF TMO6 {ECO:000…	LR778314.1 Raphanus sativus genome assembly, chromosome: 5	>XP_018453801.1 PREDICTED: dof zinc finger protein DOF5.3-like [Raphanus sativus]
Rs0x2c009210	2.63	3.82	2.43	0.07	0.03	0.31	4.22	3.28	2.28	0.03	0	0	Rs02	19344099	19346806	-	GO:0005576//extracellular region;GO:0009506//plasmodesma;GO:0005507//copper ion binding;GO:0008447//L-ascorbate oxidase activity;GO:0016491//oxidoreductase activity;	K00423//L-ascorbate oxidase [EC:1.10.3.3]+ko00053//Ascorbate and aldarate metabolism+ko01100//Metabolic pathways;	Multicopper oxidase[TCONS_00018328]	KOG1263//Multicopper oxidases;	[ASO_TOBAC|diamond]Name=AAO; RecName: Full=L-ascorbate oxidase; Short=ASO; Short=Ascorbase; EC=1.10.3.3; Flags: Precursor;	LR778314.1 Raphanus sativus genome assembly, chromosome: 5	>CAF1889117.1 unnamed protein product [Brassica napus]
Rs0x2c009220	235.1	232.1	256.34	173.69	126.81	201.61	44.01	25.74	30.53	18.08	20.5	24.3	Rs02	19412765	19421683	-	GO:0005737//cytoplasm;GO:0051537//2 iron, 2 sulfur cluster binding;GO:0009055//electron transfer activity;GO:0071949//FAD binding;GO:0050302//indole-3-acetaldehyde oxidase activity;GO:0005506//iron ion binding;GO:0043546//molybdopterin cofactor binding;GO:0016491//oxidoreductase activity;GO:0009688//abscisic acid biosynthetic process;GO:0009851//auxin biosynthetic process;	K11817//indole-3-acetaldehyde oxidase [EC:1.2.3.7]+ko00380//Tryptophan metabolism+ko01100//Metabolic pathways;	Molybdopterin-binding domain of aldehyde dehydrogenase[TCONS_00018334]	KOG0430//Xanthine dehydrogenase;	[ALDO2_MAIZE|diamond]Name=AO2; RecName: Full=Indole-3-acetaldehyde oxidase; Short=IAA oxidase; EC=1.2.3.7; AltName: Full=Aldehyde oxidase-2; Short=ZmAO-2;	AB238208.1 Brassica rapa BrAO1 mRNA for aldehyde oxidase, complete cds	>CDY09091.1 BnaA02g05170D [Brassica napus]
Rs0x2c009329	3.74	2.91	2.44	6.87	6.81	5.06	2.7	1.77	5.29	1.18	0.61	1.04	Rs02	20245947	20249778	+	GO:0031969//chloroplast membrane;GO:0016021//integral component of membrane;				[CLT1_ARATH|diamond]Name=CLT1 {ECO:0000303|PubMed:20080670};+++OrderedLocusNames=At5g19380 {ECO:0000312|Araport:AT5G19380};+++ORFNames=F7K24.130 {ECO:0000312|EMBL:AF296837}; RecName: Full=Protein CLT1, chloroplastic {ECO:0000303|PubMed:20080670}; AltName: Full=CRT-like transporter 1 {ECO:0000303|PubMed:20080670}; AltName: Full=Chloroquine-resistance transporter-like transporter 1 {ECO:0000303|Pub…	XM_009128109.3 PREDICTED: Brassica rapa protein CLT1, chloroplastic (LOC103851269), mRNA	>XP_018446438.1 PREDICTED: protein CLT1, chloroplastic [Raphanus sativus]
Rs0x2c009473	62.55	64.31	63.75	34.47	28.71	41.46	63.04	66.3	58.91	38.46	29.64	35.35	Rs02	21805046	21809956	-	GO:0005829//cytosol;GO:0005634//nucleus;GO:0004197//cysteine-type endopeptidase activity;GO:0004843//thiol-dependent ubiquitin-specific protease activity;GO:0016579//protein deubiquitination;GO:0006511//ubiquitin-dependent protein catabolic process;		Ubiquitin carboxyl-terminal hydrolase[TCONS_00018584]	KOG1871//Ubiquitin-specific protease;	[UBP24_ARATH|diamond]Name=UBP24; OrderedLocusNames=At4g30890; ORFNames=F6I18.200; RecName: Full=Ubiquitin carboxyl-terminal hydrolase 24; EC=3.4.19.12; AltName: Full=Deubiquitinating enzyme 24; Short=AtUBP24; AltName: Full=Ubiquitin thioesterase 24; AltName: Full=Ubiquitin-specific-processing protease 24;	XR_001942394.1 PREDICTED: Raphanus sativus uncharacterized LOC108805199 (LOC108805199), transcript variant X4, ncRNA	>XP_022544646.1 ubiquitin carboxyl-terminal hydrolase 24-like [Brassica napus]
Rs0x2c009678	67.34	52.71	44.69	32.92	33.67	26.1	29.94	38	31.2	84.17	87.92	97.87	Rs02	24542682	24545316	-	GO:0009507//chloroplast;GO:0009941//chloroplast envelope;GO:0009706//chloroplast inner membrane;GO:0009534//chloroplast thylakoid;GO:0009535//chloroplast thylakoid membrane;GO:0005829//cytosol;GO:0051537//2 iron, 2 sulfur cluster binding;GO:0010277//chlorophyllide a oxygenase [overall] activity;GO:0051536//iron-sulfur cluster binding;GO:0046872//metal ion binding;GO:0032441//pheophorbide a oxygen…	K13071//pheophorbide a oxygenase [EC:1.14.15.17]+ko00860//Porphyrin metabolism+ko01110//Biosynthesis of secondary metabolites;			[PAO_ARATH|diamond]Name=PAO; Synonyms=ACD1; OrderedLocusNames=At3g44880; ORFNames=F28D10_70; RecName: Full=Pheophorbide a oxygenase, chloroplastic; Short=AtPaO; Short=Pheide a oxygenase; EC=1.14.15.17 {ECO:0000269|PubMed:14657372}; AltName: Full=Accelerated cell death 1; AltName: Full=Lethal leaf-spot 1 homolog; Short=Lls1; Flags: Precursor;	XM_009151496.3 PREDICTED: Brassica rapa pheophorbide a oxygenase, chloroplastic (PAO), mRNA	>KAF3529151.1 hypothetical protein DY000_02039584 [Brassica cretica]
Rs0x2c009866	0.95	0.85	1.13	0	0	0	2.69	2.82	2.43	0	0	0	Rs02	45899944	45902454	+			Domain of unknown function DUF223[TCONS_00014480]	KOG0851//Single-stranded DNA-binding replication protein A (RPA), large (70 kD) subunit and related ssDNA-binding proteins;		XM_013818684.1 PREDICTED: Brassica napus uncharacterized LOC106378574 (LOC106378574), mRNA	>XP_033143299.1 uncharacterized protein LOC117132635 [Brassica rapa]
Rs0x2c009867	2.18	1	0.69	0	0	0	0.12	0.25	0.18	0	0	0	Rs02	45907284	45911409	+	GO:0005730//nucleolus;GO:0005634//nucleus;GO:0003700//DNA-binding transcription factor activity;GO:0043565//sequence-specific DNA binding;GO:0003697//single-stranded DNA binding;GO:0009908//flower development;GO:0060195//negative regulation of antisense RNA transcription;GO:0048364//root development;GO:0009845//seed germination;		Homeobox domain[TCONS_00014484]		[NDX_ARATH|diamond]Name=NDX {ECO:0000303|PubMed:23641115};+++OrderedLocusNames=At4g03090 {ECO:0000312|Araport:AT4G03090};+++ORFNames=F4C21.1 {ECO:0000312|EMBL:AAD14437.1},+++T4I9.3 {ECO:0000312|EMBL:AAC79096.1}; RecName: Full=Nodulin homeobox {ECO:0000303|PubMed:23641115}; AltName: Full=NDX1 homeobox protein homolog {ECO:0000303|PubMed:19734295}; Short=AtNDX1 {ECO:0000303|PubMed:19734295};	XM_009146276.2 PREDICTED: Brassica rapa nodulin homeobox-like (LOC103868178), transcript variant X3, mRNA	>KAF8115444.1 hypothetical protein N665_0027s0058 [Sinapis alba]
Rs0x2c010120	2.25	4.4	2.52	1.24	1.61	0.53	0.49	0.7	0.7	1.54	2.38	1.43	Rs02	48816218	48821757	-	GO:0016020//membrane;GO:0008422//beta-glucosidase activity;GO:0004348//glucosylceramidase activity;GO:0005975//carbohydrate metabolic process;GO:0006680//glucosylceramide catabolic process;	K17108//non-lysosomal glucosylceramidase [EC:3.2.1.45]+ko00511//Other glycan degradation+ko00600//Sphingolipid metabolism+ko01100//Metabolic pathways;		KOG2119//Predicted bile acid beta-glucosidase;		XM_002872442.2 PREDICTED: Arabidopsis lyrata subsp. lyrata non-lysosomal glucosylceramidase (LOC9310672), transcript variant X1, mRNA	>KAG5410881.1 hypothetical protein IGI04_007200 [Brassica rapa subsp. trilocularis] >RID75485.1 hypothetical protein BRARA_B02528 [Brassica rapa]
Rs0x2c010180	4.75	6.3	5.5	2.69	2.63	2.71	4.48	6.41	11.31	2.7	3.02	2.97	Rs02	49616403	49618005	-	GO:0003993//acid phosphatase activity;	K12742//isoprene synthase [EC:4.2.3.27]+ko00900//Terpenoid backbone biosynthesis+ko01110//Biosynthesis of secondary metabolites;K20728//vegetative storage protein 2+ko04016//MAPK signaling pathway - plant;	HAD superfamily, subfamily IIIB (Acid phosphatase)[TCONS_00019152]		[PPA1_SOLLC|diamond]Name=APS1; Synonyms=APS-1(1); RecName: Full=Acid phosphatase 1; EC=3.1.3.2; AltName: Full=Apase-1(1); Flags: Precursor;	XM_009129070.3 PREDICTED: Brassica rapa acid phosphatase 1 (LOC103852159), mRNA	>XP_018462256.1 PREDICTED: acid phosphatase 1-like, partial [Raphanus sativus]
Rs0x2c010297	1.55	3.87	1.96	10.23	7.81	5.12	10.1	8.36	7.21	13.62	15.42	12.35	Rs02	50908283	50911184	+	GO:0031225//anchored component of membrane;GO:0046658//anchored component of plasma membrane;GO:0005886//plasma membrane;GO:0042973//glucan endo-1,3-beta-D-glucosidase activity;GO:0005975//carbohydrate metabolic process;GO:0006952//defense response;	K19891//glucan endo-1,3-beta-glucosidase 1/2/3 [EC:3.2.1.39]+ko00500//Starch and sucrose metabolism+ko01100//Metabolic pathways;			[E132_ARATH|diamond]OrderedLocusNames=At1g66250; ORFNames=T6J19.7; RecName: Full=Glucan endo-1,3-beta-glucosidase 2; EC=3.2.1.39; AltName: Full=(1->3)-beta-glucan endohydrolase 2; Short=(1->3)-beta-glucanase 2; AltName: Full=Beta-1,3-endoglucanase 2; Short=Beta-1,3-glucanase 2; Flags: Precursor;	XM_009129228.3 PREDICTED: Brassica rapa glucan endo-1,3-beta-glucosidase 2 (LOC103852319), transcript variant X1, mRNA	>KAF8114950.1 hypothetical protein N665_0031s0040 [Sinapis alba]
Rs0x2c010308	154.72	61.81	170.12	33.19	60.05	66.89	2.23	0.41	7.53	0	0	0	Rs02	51031446	51033380	+	GO:0019010//farnesoic acid O-methyltransferase activity;GO:0046872//metal ion binding;GO:0008757//S-adenosylmethionine-dependent methyltransferase activity;GO:0032259//methylation;GO:0080027//response to herbivore;GO:0009753//response to jasmonic acid;GO:0002238//response to molecule of fungal origin;GO:0009751//response to salicylic acid;GO:0009611//response to wounding;		SAM dependent carboxyl methyltransferase[TCONS_00014873]		[FAMT_ARATH|diamond]Name=FAMT {ECO:0000303|PubMed:16165084};+++OrderedLocusNames=At3g44860 {ECO:0000312|Araport:AT3G44860};+++ORFNames=F28D10.50 {ECO:0000312|EMBL:CAC03536.1}; RecName: Full=Farnesoic acid carboxyl-O-methyltransferase {ECO:0000303|PubMed:16165084}; EC=2.1.1.325 {ECO:0000269|PubMed:16165084}; AltName: Full=SABATH methyltransferase FAMT {ECO:0000305};	LR778314.1 Raphanus sativus genome assembly, chromosome: 5	>XP_018457951.1 PREDICTED: probable S-adenosylmethionine-dependent methyltransferase At5g37990 [Raphanus sativus]
Rs0x2c010408	3.25	2.71	4.07	0.75	1.13	0.76	8.66	9.92	7.1	1.45	1.93	1.55	Rs02	52079846	52081792	-	GO:0016021//integral component of membrane;GO:0005774//vacuolar membrane;GO:0046872//metal ion binding;GO:0016740//transferase activity;GO:0009793//embryo development ending in seed dormancy;GO:0016567//protein ubiquitination;			KOG0800//FOG: Predicted E3 ubiquitin ligase;	[RIE1_ARATH|diamond]Name=RIE1; OrderedLocusNames=At2g01735; ORFNames=T8O11; RecName: Full=E3 ubiquitin protein ligase RIE1; EC=2.3.2.27; AltName: Full=Protein RING-FINGER FOR EMBRYOGENESIS 1; AltName: Full=RING-type E3 ubiquitin transferase RIE1 {ECO:0000305};	XM_009129348.3 PREDICTED: Brassica rapa E3 ubiquitin protein ligase RIE1 (LOC103852443), mRNA	>XP_018455660.1 PREDICTED: E3 ubiquitin protein ligase RIE1 [Raphanus sativus]
Rs0x2c010421	3.24	18.62	9.21	2.3	1.54	4.06	2.98	8.77	9	1.22	0.37	0.83	Rs02	52240203	52241567	-	GO:0003824//catalytic activity;	K01513//ectonucleotide pyrophosphatase/phosphodiesterase family member 1/3 [EC:3.1.4.1 3.6.1.9]+ko00230//Purine metabolism+ko00240//Pyrimidine metabolism+ko00500//Starch and sucrose metabolism+ko00740//Riboflavin metabolism+ko00760//Nicotinate and nicotinamide metabolism+ko00770//Pantothenate and CoA biosynthesis+ko01100//Metabolic pathways+ko01110//Biosynthesis of secondary metabolites;		KOG2645//Type I phosphodiesterase/nucleotide pyrophosphatase;		LR031571.1 Brassica rapa genome, scaffold: A01	>XP_018467867.1 PREDICTED: venom phosphodiesterase 2 [Raphanus sativus]
Rs0x2c010451	7.14	12.28	10.42	23.18	21.11	22.19	52.98	84.41	111.16	24.19	14.51	32.22	Rs02	52677712	52679805	+	GO:0005634//nucleus;GO:0003700//DNA-binding transcription factor activity;GO:0001217//bacterial-type RNA polymerase transcriptional repressor activity, sequence-specific DNA binding;GO:0000976//transcription regulatory region sequence-specific DNA binding;GO:0071456//cellular response to hypoxia;GO:0055062//phosphate ion homeostasis;GO:0006355//regulation of transcription, DNA-templated;GO:000973…	K14491//two-component response regulator ARR-B family+ko04075//Plant hormone signal transduction;			[HHO2_ARATH|diamond]Name=HHO2 {ECO:0000303|PubMed:27016098};+++OrderedLocusNames=At1g68670 {ECO:0000312|Araport:AT1G68670};+++ORFNames=F24J5.9 {ECO:0000312|EMBL:AAD49976.1}; RecName: Full=Transcription factor HHO2 {ECO:0000305}; AltName: Full=MYB-domain transcription factor HHO2 {ECO:0000305}; AltName: Full=Protein HRS1 HOMOLOG 2 {ECO:0000303|PubMed:27016098};	XM_009129413.3 PREDICTED: Brassica rapa transcription factor HHO2 (LOC103852516), mRNA	>XP_018443801.1 PREDICTED: myb family transcription factor EFM-like [Raphanus sativus]
Rs0x2c010591	44.68	26.12	33.16	4.45	7.02	6.75	6.83	9.06	10.9	1.59	2.32	2.65	Rs02	54089263	54112073	-	GO:0016021//integral component of membrane;GO:0005886//plasma membrane;GO:0005524//ATP binding;GO:0004674//protein serine/threonine kinase activity;GO:0046777//protein autophosphorylation;		Leucine rich repeat[TCONS_00019512]	KOG1187//Serine/threonine protein kinase;	[Y1561_ARATH|diamond]OrderedLocusNames=At1g56130; ORFNames=F14G9.25, T6H22.8; RecName: Full=Probable LRR receptor-like serine/threonine-protein kinase At1g56130; EC=2.7.11.1; Flags: Precursor;	XM_009129537.3 PREDICTED: Brassica rapa probable LRR receptor-like serine/threonine-protein kinase At1g56130 (LOC103852644), mRNA	>CAF1907253.1 unnamed protein product [Brassica napus] >CDY43003.1 BnaC02g19770D [Brassica napus]
Rs0x2c010635	31.3	23.33	26.37	18.01	17.45	16.7	14.46	12.88	11.85	5.8	5.95	6.02	Rs02	54579241	54585667	+	GO:0005768//endosome;GO:0010008//endosome membrane;GO:0000285//1-phosphatidylinositol-3-phosphate 5-kinase activity;GO:0005524//ATP binding;GO:0016887//ATPase activity;GO:0046872//metal ion binding;GO:0010256//endomembrane system organization;GO:0046854//phosphatidylinositol phosphorylation;GO:0009555//pollen development;GO:0007033//vacuole organization;	K00921//1-phosphatidylinositol-3-phosphate 5-kinase [EC:2.7.1.150]+ko00562//Inositol phosphate metabolism+ko01100//Metabolic pathways+ko04070//Phosphatidylinositol signaling system+ko04145//Phagosome;		KOG0230//Phosphatidylinositol-4-phosphate 5-kinase and related FYVE finger-containing proteins;	[FAB1A_ARATH|diamond]Name=FAB1A; OrderedLocusNames=At4g33240; ORFNames=F4I10.170; RecName: Full=1-phosphatidylinositol-3-phosphate 5-kinase FAB1A; Short=Phosphatidylinositol 3-phosphate 5-kinase; EC=2.7.1.150; AltName: Full=FYVE finger-containing phosphoinositide kinase; AltName: Full=PIKfyve; AltName: Full=Phosphatidylinositol 3-phosphate 5-kinase type III; Short=PIPkin-III; Short=Type III PIP k…	XM_009129592.3 PREDICTED: Brassica rapa putative 1-phosphatidylinositol-3-phosphate 5-kinase FAB1C (LOC103852695), mRNA	>KAG2281509.1 hypothetical protein Bca52824_052729 [Brassica carinata] >VDD22724.1 unnamed protein product [Brassica oleracea]
Rs0x2c010637	26.76	27.35	40.62	0.35	0.7	0.18	14.24	43.73	30.89	0.52	1.18	0.69	Rs02	54590921	54591848	-	GO:0005634//nucleus;GO:0003700//DNA-binding transcription factor activity;GO:0000976//transcription regulatory region sequence-specific DNA binding;			KOG0048//Transcription factor, Myb superfamily;	[MYB6_ARATH|diamond]Name=MYB6; OrderedLocusNames=At4g09460; ORFNames=T15G18.120; RecName: Full=Transcription repressor MYB6; AltName: Full=Myb-related protein 6; Short=AtMYB6;	JN379099.1 Brassica napus myb-like transcription factor 2 (MYBL2-3) mRNA, complete cds	>XP_018451742.1 PREDICTED: transcription repressor MYB6-like [Raphanus sativus]
Rs0x2c010687	7.5	7.85	9.25	20.87	15.8	16.93	43.16	77.76	119.59	33.05	22.65	34.03	Rs02	55147235	55151425	+	GO:0005634//nucleus;GO:0003700//DNA-binding transcription factor activity;GO:0000981//DNA-binding transcription factor activity, RNA polymerase II-specific;GO:0046983//protein dimerization activity;GO:0000978//RNA polymerase II proximal promoter sequence-specific DNA binding;GO:0006357//regulation of transcription by RNA polymerase II;	K20558//transcription factor SPEECHLESS+ko04016//MAPK signaling pathway - plant;			[BH096_ARATH|diamond]Name=BHLH96; Synonyms=EN15; OrderedLocusNames=At1g72210; ORFNames=T9N14.4; RecName: Full=Transcription factor bHLH96; AltName: Full=Basic helix-loop-helix protein 96; Short=AtbHLH96; Short=bHLH 96; AltName: Full=Transcription factor EN 15; AltName: Full=bHLH transcription factor bHLH096;	XM_013763056.1 PREDICTED: Brassica oleracea var. oleracea transcription factor bHLH96-like (LOC106325035), transcript variant X1, mRNA	>XP_018470650.1 PREDICTED: transcription factor bHLH96-like isoform X1 [Raphanus sativus]
Rs0x2c010697	4502.15	6152.42	3786.34	2746.89	3383.94	3376.4	685.89	1512.02	3485.63	102.58	19.34	38.84	Rs02	55238510	55286638	+	GO:0048046//apoplast;GO:0005618//cell wall;GO:0005783//endoplasmic reticulum;GO:0004869//cysteine-type endopeptidase inhibitor activity;GO:0030414//peptidase inhibitor activity;GO:0006952//defense response;GO:0010466//negative regulation of peptidase activity;GO:0010941//regulation of cell death;GO:0080092//regulation of pollen tube growth;GO:0080027//response to herbivore;GO:0009625//response to…		Trypsin and protease inhibitor[TCONS_00015227]	KOG0239//Kinesin (KAR3 subfamily);	[KTI2_ARATH|diamond]Name=KTI2 {ECO:0000303|PubMed:30042779};+++Synonyms=WSCP {ECO:0000303|PubMed:26016527};+++OrderedLocusNames=At1g72290 {ECO:0000312|Araport:AT1G72290};+++ORFNames=T9N14.19 {ECO:0000312|EMBL:AAG51801.1}; RecName: Full=Kunitz trypsin inhibitor 2 {ECO:0000303|PubMed:30042779}; Short=AtKTI2 {ECO:0000303|PubMed:30042779}; AltName: Full=Cysteine protease inhibitor WSCP {ECO:0000305};…	HG994356.1 Brassica napus genome assembly, chromosome: A02	>XP_018470654.1 PREDICTED: cysteine protease inhibitor WSCP-like [Raphanus sativus]
Rs0x2c010833	97.47	127.13	119.06	69.75	61.74	100.64	308.79	161.42	153.6	32.54	36.24	33.24	Rs02	56345457	56347028	-	GO:0005634//nucleus;GO:0042802//identical protein binding;GO:0006952//defense response;GO:0031347//regulation of defense response;GO:2000022//regulation of jasmonic acid mediated signaling pathway;GO:0009753//response to jasmonic acid;GO:0009611//response to wounding;	K13464//jasmonate ZIM domain-containing protein+ko04075//Plant hormone signal transduction;			[TI10B_ARATH|diamond]Name=TIFY10B; Synonyms=JAZ2; OrderedLocusNames=At1g74950;+++ORFNames=F25A4.8, F9E10.20; RecName: Full=Protein TIFY 10B; AltName: Full=Jasmonate ZIM domain-containing protein 2;	XM_009129821.3 PREDICTED: Brassica rapa protein TIFY 10B (LOC103852925), mRNA	>XP_018461951.1 PREDICTED: protein TIFY 10B-like [Raphanus sativus]
Rs0x2c010964	88.02	56.26	64.39	34.32	30.31	24.72	30.13	12.31	13.17	8.2	7.47	7.79	Rs02	57597622	57602498	-	GO:0005737//cytoplasm;GO:0000932//P-body;GO:0000175//3'-5'-exoribonuclease activity;GO:0046872//metal ion binding;GO:0003723//RNA binding;GO:0000291//nuclear-transcribed mRNA catabolic process, exonucleolytic;GO:0034427//nuclear-transcribed mRNA catabolic process, exonucleolytic, 3'-5';GO:1990074//polyuridylation-dependent mRNA catabolic process;			KOG2102//Exosomal 3'-5' exoribonuclease complex, subunit Rrp44/Dis3;	[DI3L2_ARATH|diamond]Name=SOV; Synonyms=DIS3L2; RecName: Full=DIS3-like exonuclease 2 {ECO:0000255|HAMAP-Rule:MF_03045}; EC=3.1.13.- {ECO:0000255|HAMAP-Rule:MF_03045}; AltName: Full=Protein SUPPRESSOR OF VARICOSE;	XM_009129994.3 PREDICTED: Brassica rapa DIS3-like exonuclease 2 (LOC103853088), mRNA	>KAF8046958.1 hypothetical protein N665_3299s0003 [Sinapis alba]
Rs0x3c011147	104.43	112.73	99.94	11.06	13.23	15.17	137.44	138.77	114.57	16.33	15.02	16.27	Rs03	138907	144112	+	GO:0005768//endosome;GO:0016021//integral component of membrane;GO:0009705//plant-type vacuole membrane;GO:0046872//metal ion binding;GO:0004842//ubiquitin-protein transferase activity;GO:0000278//mitotic cell cycle;GO:0009555//pollen development;GO:0016567//protein ubiquitination;	K00799//glutathione S-transferase [EC:2.5.1.18]+ko00480//Glutathione metabolism+ko01100//Metabolic pathways;	Domain of unknown function (DUF4793)[TCONS_00019989]	KOG1743//Ferric reductase-like proteins;	[APD2_ARATH|diamond]Name=APD2 {ECO:0000303|PubMed:22897245};+++OrderedLocusNames=At5g01450 {ECO:0000312|Araport:AT5G01450};+++ORFNames=T10O8.160 {ECO:0000312|EMBL:CAB81928.1}; RecName: Full=E3 ubiquitin-protein ligase APD2 {ECO:0000305}; EC=2.3.2.27 {ECO:0000269|PubMed:22897245}; AltName: Full=Protein ABERRANT POLLEN DEVELOPMENT 2 {ECO:0000303|PubMed:22897245};	XM_013766293.1 PREDICTED: Brassica oleracea var. oleracea uncharacterized LOC106327959 (LOC106327959), mRNA	>XP_018475906.1 PREDICTED: uncharacterized protein LOC108847217 isoform X1 [Raphanus sativus]
Rs0x3c011211	0	0	0	2.36	2.57	1.52	30.23	22.34	25.42	45.97	71.54	44.96	Rs03	499882	502284	-	GO:0005886//plasma membrane;GO:0046872//metal ion binding;GO:0071456//cellular response to hypoxia;			KOG1603//Copper chaperone;	[HIP6_ARATH|diamond]Name=HIPP06 {ECO:0000303|PubMed:21072340, ECO:0000303|PubMed:23368984};+++Synonyms=CDI19 {ECO:0000303|PubMed:12383082};+++OrderedLocusNames=At5g03380 {ECO:0000312|Araport:AT5G03380};+++ORFNames=F12E4_120 {ECO:0000312|EMBL:CAB83295.1}; RecName: Full=Heavy metal-associated isoprenylated plant protein 6 {ECO:0000303|PubMed:21072340, ECO:0000303|PubMed:23368984}; Short=AtHIP06 {EC…	XM_009132506.3 PREDICTED: Brassica rapa heavy metal-associated isoprenylated plant protein 6 (LOC103855514), mRNA	>XP_018476962.1 PREDICTED: heavy metal-associated isoprenylated plant protein 3-like [Raphanus sativus]
Rs0x3c011362	8.98	15.67	10.04	3.5	3.15	6.81	1.83	2.8	3.94	0.6	0.53	0.54	Rs03	1316328	1317950	-	GO:0005737//cytoplasm;GO:0005829//cytosol;GO:0005886//plasma membrane;GO:0036456//L-methionine-(S)-S-oxide reductase activity;GO:0033744//L-methionine:thioredoxin-disulfide S-oxidoreductase activity;GO:0008113//peptide-methionine (S)-S-oxide reductase activity;GO:0006464//cellular protein modification process;GO:0034599//cellular response to oxidative stress;GO:0080167//response to karrikin;GO:00…			KOG1635//Peptide methionine sulfoxide reductase;	[MSRA2_ARATH|diamond]Name=MRSA2; Synonyms=PMSR2; OrderedLocusNames=At5g07460; ORFNames=T2I1.170; RecName: Full=Peptide methionine sulfoxide reductase A2; Short=AtMSRA2; EC=1.8.4.11; AltName: Full=Peptide-methionine (S)-S-oxide reductase; Short=Peptide Met(O) reductase; AltName: Full=Protein-methionine-S-oxide reductase;	XM_013846425.2 PREDICTED: Brassica napus peptide methionine sulfoxide reductase A2-like (LOC106405872), mRNA	>XP_018476265.1 PREDICTED: peptide methionine sulfoxide reductase A2-like [Raphanus sativus]
Rs0x3c011571	4.68	4.97	4.81	11.61	10.24	11.47	36.66	30.02	11.36	80.34	128.73	68.88	Rs03	2487093	2488591	+	GO:0005634//nucleus;GO:0003677//DNA binding;GO:0003700//DNA-binding transcription factor activity;GO:0010150//leaf senescence;GO:0045892//negative regulation of transcription, DNA-templated;GO:0009737//response to abscisic acid;GO:0009651//response to salt stress;GO:0016032//viral process;GO:0010089//xylem development;		No apical meristem (NAM) protein[TCONS_00020362]		[NAC83_ARATH|diamond]Name=NAC083 {ECO:0000303|PubMed:15029955};+++Synonyms=VNI2 {ECO:0000303|PubMed:20388856};+++OrderedLocusNames=At5g13180 {ECO:0000312|Araport:AT5G13180};+++ORFNames=T19L5.140 {ECO:0000312|EMBL:CAC05446.1}; RecName: Full=NAC domain-containing protein 83 {ECO:0000303|PubMed:15029955}; Short=ANAC083 {ECO:0000303|PubMed:15029955}; AltName: Full=Protein VND-INTERACTING 2 {ECO:00003…	LR778315.1 Raphanus sativus genome assembly, chromosome: 6	>XP_018472969.1 PREDICTED: NAC domain-containing protein 83 [Raphanus sativus]
Rs0x3c011601	0.08	0.32	0.12	3.46	3.93	1.85	9.78	6.3	7.83	2.09	3.41	2.21	Rs03	2656554	2659086	-	GO:0005680//anaphase-promoting complex;GO:0010997//anaphase-promoting complex binding;GO:1990757//ubiquitin ligase activator activity;GO:0031145//anaphase-promoting complex-dependent catabolic process;GO:0007049//cell cycle;GO:0051301//cell division;GO:1905786//positive regulation of anaphase-promoting complex-dependent catabolic process;GO:0016567//protein ubiquitination;	K03364//cell division cycle 20-like protein 1, cofactor of APC complex+ko04120//Ubiquitin mediated proteolysis;		KOG0305//Anaphase promoting complex, Cdc20, Cdh1, and Ama1 subunits;	[FZR3_ARATH|diamond]Name=FZR3; Synonyms=CCS52B, CDH1-3; OrderedLocusNames=At5g13840;+++ORFNames=MAC12.21; RecName: Full=Protein FIZZY-RELATED 3; AltName: Full=Cell cycle switch protein CCS52B;	XM_013766531.1 PREDICTED: Brassica oleracea var. oleracea protein FIZZY-RELATED 3 (LOC106328150), mRNA	>KAF2615578.1 hypothetical protein F2Q70_00007388 [Brassica cretica]
Rs0x3c011605	287.26	258.85	242.29	0	0	0	712.3	912.46	787.2	0	0.12	0.05	Rs03	2669628	2673284	+	GO:0016210//naringenin-chalcone synthase activity;GO:0009813//flavonoid biosynthetic process;	K00660//chalcone synthase [EC:2.3.1.74]+ko00941//Flavonoid biosynthesis+ko01100//Metabolic pathways+ko01110//Biosynthesis of secondary metabolites+ko04712//Circadian rhythm - plant;			[CHS3_SINAL|diamond]Name=CHS3; RecName: Full=Chalcone synthase 3; EC=2.3.1.74; AltName: Full=Naringenin-chalcone synthase 3;	LR778315.1 Raphanus sativus genome assembly, chromosome: 6	>XP_018475687.1 PREDICTED: uncharacterized protein LOC108847014 [Raphanus sativus] >XP_018475688.1 PREDICTED: uncharacterized protein LOC108847014 [Raphanus sativus] >XP_018476141.1 PREDICTED: uncharacterized protein LOC108847406 [Raphanus sativus] >XP_018476142.1 PREDICTED: uncharacterized protein LOC108847406 [Raphanus sativus]
Rs0x3c011779	5.45	6.69	3.67	15.78	17.26	7.39	18.58	20.48	8.69	33.11	26.67	38.55	Rs03	3593862	3596011	-	GO:0016021//integral component of membrane;GO:0005886//plasma membrane;GO:0005524//ATP binding;GO:0016887//ATPase activity;GO:0016787//hydrolase activity;			KOG0743//AAA+-type ATPase;	[AATPI_ARATH|diamond]OrderedLocusNames=At5g17760 {ECO:0000312|EMBL:AED92464.1};+++ORFNames=MVA3.12 {ECO:0000312|EMBL:BAB09575.1}; RecName: Full=AAA-ATPase At5g17760; EC=3.6.1.- {ECO:0000250|UniProtKB:Q9FLD5};	LR778315.1 Raphanus sativus genome assembly, chromosome: 6	>CAF2120099.1 unnamed protein product [Brassica napus]
Rs0x3c011807	0.54	0.39	0.67	2.83	2.25	2.26	4.34	10.6	7.71	27.26	39.13	31.08	Rs03	3717838	3719973	-	GO:0005737//cytoplasm;GO:0005634//nucleus;GO:0003700//DNA-binding transcription factor activity;GO:0000976//transcription regulatory region sequence-specific DNA binding;				[NAC87_ARATH|diamond]Name=NAC087 {ECO:0000312|EMBL:AED92530.1};+++OrderedLocusNames=At5g18270 {ECO:0000312|Araport:AT5G18270};+++ORFNames=MRG7.23 {ECO:0000312|EMBL:BAB09485.1}; RecName: Full=NAC domain-containing protein 87 {ECO:0000303|PubMed:15029955}; Short=ANAC087 {ECO:0000303|PubMed:15029955};	XM_009133400.3 PREDICTED: Brassica rapa NAC domain-containing protein 87 (LOC103856295), mRNA	>XP_018473507.1 PREDICTED: NAC domain-containing protein 79-like [Raphanus sativus]
Rs0x3c011915	16.06	15.5	13.45	7.45	7.97	9.71	22.04	21.5	18.79	7.29	11.34	10.23	Rs03	4285548	4288556	-	GO:0016021//integral component of membrane;GO:0005770//late endosome;GO:0005765//lysosomal membrane;				[FRIP1_ARATH|diamond]Name=FIP1 {ECO:0000303|PubMed:19429606};+++OrderedLocusNames=At2g06005 {ECO:0000312|Araport:AT2G06005}; RecName: Full=Protein FIP1 {ECO:0000305}; AltName: Full=FRIGIDA-interacting protein 1 {ECO:0000303|PubMed:19429606};	XM_009133554.3 PREDICTED: Brassica rapa protein FIP1 (LOC103856453), transcript variant X1, mRNA	>XP_018474891.1 PREDICTED: uncharacterized protein LOC108846166 [Raphanus sativus]
Rs0x3c012054	26.48	29.43	25.83	10.19	9.34	5.73	5.46	13.21	56.45	4.35	3.65	5.66	Rs03	5116486	5120887	+	GO:0016021//integral component of membrane;		Haloacid dehalogenase-like hydrolase[TCONS_00020810]	KOG3109//Haloacid dehalogenase-like hydrolase;	[MPU11_ARATH|diamond]OrderedLocusNames=At5g59470; ORFNames=F2O15.15, F2O15_130; RecName: Full=Mannose-P-dolichol utilization defect 1 protein homolog 1;	XM_013877089.2 PREDICTED: Brassica napus uncharacterized protein C24B11.05-like (LOC106436128), transcript variant X1, mRNA	>XP_018472919.1 PREDICTED: uncharacterized protein LOC108844196 [Raphanus sativus]
Rs0x3c012066	4.32	3.65	5.24	0	0	0	3.51	4.12	5.76	0	0	0	Rs03	5168219	5169822	-	GO:0000932//P-body;GO:0005665//RNA polymerase II, core complex;GO:0003899//DNA-directed 5'-3' RNA polymerase activity;GO:0003697//single-stranded DNA binding;GO:0003727//single-stranded RNA binding;GO:0031369//translation initiation factor binding;GO:0000291//nuclear-transcribed mRNA catabolic process, exonucleolytic;GO:0060213//positive regulation of nuclear-transcribed mRNA poly(A) tail shorten…	K03015//DNA-directed RNA polymerase II subunit RPB7+ko03020//RNA polymerase;	SHS2 domain found in N terminus of Rpb7p/Rpc25p/MJ0397[TCONS_00024393]	KOG3298//DNA-directed RNA polymerase subunit E';	[RPB7_SOYBN|diamond]No_INFO RecName: Full=DNA-directed RNA polymerase II subunit RPB7; Short=RNA polymerase II subunit B7;	XM_009133767.3 PREDICTED: Brassica rapa DNA-directed RNA polymerase II subunit RPB7 (LOC103856651), mRNA	>VDC79283.1 unnamed protein product [Brassica rapa]
Rs0x3c012074	6.1	4.67	5.46	0	0	0	2.71	1.96	1.95	0	0	0	Rs03	5208141	5209409	+	GO:0000932//P-body;GO:0005665//RNA polymerase II, core complex;GO:0003899//DNA-directed 5'-3' RNA polymerase activity;GO:0003697//single-stranded DNA binding;GO:0003727//single-stranded RNA binding;GO:0031369//translation initiation factor binding;GO:0000291//nuclear-transcribed mRNA catabolic process, exonucleolytic;GO:0060213//positive regulation of nuclear-transcribed mRNA poly(A) tail shorten…	K03015//DNA-directed RNA polymerase II subunit RPB7+ko03020//RNA polymerase;		KOG3298//DNA-directed RNA polymerase subunit E';	[NRPB7_ARATH|diamond]Name=NRPB7; Synonyms=RPB19; OrderedLocusNames=At5g59180; ORFNames=MNC17.9; RecName: Full=DNA-directed RNA polymerase II subunit 7; Short=RNA polymerase II subunit B7;	XM_009133767.3 PREDICTED: Brassica rapa DNA-directed RNA polymerase II subunit RPB7 (LOC103856651), mRNA	>XP_018475487.1 PREDICTED: DNA-directed RNA polymerase II subunit 7-like [Raphanus sativus]
Rs0x3c012173	18.84	17.82	20.69	12.23	11.84	14.98	22.9	62.18	100.62	8.72	5.93	16.34	Rs03	5740287	5743984	-	GO:0005737//cytoplasm;GO:0005634//nucleus;GO:0005524//ATP binding;GO:0004674//protein serine/threonine kinase activity;GO:0006897//endocytosis;GO:0018105//peptidyl-serine phosphorylation;			KOG1164//Casein kinase (serine/threonine/tyrosine protein kinase);	[CKL12_ARATH|diamond]Name=CKL12 {ECO:0000303|PubMed:16126836};+++OrderedLocusNames=At5g57015 {ECO:0000312|Araport:AT5G57015}; RecName: Full=Casein kinase 1-like protein 12 {ECO:0000305}; EC=2.7.11.1 {ECO:0000305}; AltName: Full=Protein CASEIN KINASE I-LIKE 12 {ECO:0000303|PubMed:16126836};	XM_009133908.3 PREDICTED: Brassica rapa casein kinase 1-like protein 12 (LOC103856779), mRNA	>XP_018476336.1 PREDICTED: casein kinase I-like [Raphanus sativus]
Rs0x3c012174	7.52	6.16	6.4	1.52	1.36	1.27	0.97	1.99	3.62	0.08	0.16	0.16	Rs03	5744759	5746275	+						XM_013764454.1 PREDICTED: Brassica oleracea var. oleracea uncharacterized LOC106326482 (LOC106326482), transcript variant X1, mRNA	>XP_018476341.1 PREDICTED: uncharacterized protein LOC108847566 [Raphanus sativus]
Rs0x3c012267	2461.79	1394.1	1863.61	556.84	1084.61	607.29	396.94	354.15	284.55	744.75	532.58	726.12	Rs03	6210016	6287575	-	GO:0005504//fatty acid binding;GO:0009627//systemic acquired resistance;					HG994372.1 Brassica napus genome assembly, chromosome: C08	>XP_018473522.1 PREDICTED: putative lipid-transfer protein DIR1 [Raphanus sativus]
Rs0x3c012275	0.26	0.43	0.25	1.72	2.29	1.21	3.69	14.86	32.98	2.07	3.27	5.73	Rs03	6312529	6314508	-	GO:0031225//anchored component of membrane;GO:0046658//anchored component of plasma membrane;GO:0005618//cell wall;GO:0005576//extracellular region;GO:0042973//glucan endo-1,3-beta-D-glucosidase activity;GO:0005975//carbohydrate metabolic process;GO:0071555//cell wall organization;GO:0006952//defense response;	K19891//glucan endo-1,3-beta-glucosidase 1/2/3 [EC:3.2.1.39]+ko00500//Starch and sucrose metabolism+ko01100//Metabolic pathways;			[E1312_ARATH|diamond]OrderedLocusNames=At4g29360; ORFNames=F17A13.180; RecName: Full=Glucan endo-1,3-beta-glucosidase 12; EC=3.2.1.39; AltName: Full=(1->3)-beta-glucan endohydrolase 12; Short=(1->3)-beta-glucanase 12; AltName: Full=Beta-1,3-endoglucanase 12; Short=Beta-1,3-glucanase 12; Flags: Precursor;	LR778315.1 Raphanus sativus genome assembly, chromosome: 6	>XP_018476532.1 PREDICTED: glucan endo-1,3-beta-glucosidase 12-like [Raphanus sativus]
Rs0x3c012321	197.46	155.98	229.45	97.16	87.68	85.96	153.92	194.23	155.19	50.58	48.81	47.16	Rs03	6636244	6640916	-	GO:0005737//cytoplasm;GO:0005829//cytosol;GO:0005634//nucleus;GO:0005886//plasma membrane;GO:0009506//plasmodesma;GO:0009536//plastid;GO:0017096//acetylserotonin O-methyltransferase activity;GO:0047763//caffeate O-methyltransferase activity;GO:0030744//luteolin O-methyltransferase activity;GO:0033799//myricetin 3'-O-methyltransferase activity;GO:0008171//O-methyltransferase activity;GO:0046983//p…	K13066//caffeic acid 3-O-methyltransferase / acetylserotonin O-methyltransferase [EC:2.1.1.68 2.1.1.4]+ko00380//Tryptophan metabolism+ko00940//Phenylpropanoid biosynthesis+ko01100//Metabolic pathways+ko01110//Biosynthesis of secondary metabolites;	O-methyltransferase[TCONS_00024659]	KOG3178//Hydroxyindole-O-methyltransferase and related SAM-dependent methyltransferases;	[OMT1_ARATH|diamond]Name=OMT1; Synonyms=COMT1; OrderedLocusNames=At5g54160; ORFNames=K18G13.3; RecName: Full=Flavone 3'-O-methyltransferase 1; Short=AtOMT1; EC=2.1.1.42; AltName: Full=Acetylserotonin O-methyltransferase OMT1 {ECO:0000305}; EC=2.1.1.4 {ECO:0000269|PubMed:25039887}; AltName: Full=Caffeate O-methyltransferase 1; EC=2.1.1.68; AltName: Full=Quercetin 3'-O-methyltransferase 1;	XM_013774846.1 PREDICTED: Brassica oleracea var. oleracea flavone 3'-O-methyltransferase 1 (LOC106336119), mRNA	>XP_018476575.1 PREDICTED: flavone 3'-O-methyltransferase 1 [Raphanus sativus]
Rs0x3c012420	51.67	48.92	49.85	38.27	33.54	31.18	72.75	60.24	62.14	35.32	36.96	32.99	Rs03	7417421	7419795	-						XM_009134337.3 PREDICTED: Brassica rapa uncharacterized LOC103857165 (LOC103857165), mRNA	>XP_018473075.1 PREDICTED: uncharacterized protein LOC108844333 [Raphanus sativus]
Rs0x3c012842	28.49	27.62	31.57	17.43	17.79	23.22	10.91	12.63	13.83	1.32	0.85	1.5	Rs03	10711162	10713345	+	GO:0012505//endomembrane system;GO:0016021//integral component of membrane;GO:0016020//membrane;GO:0020037//heme binding;GO:0005506//iron ion binding;GO:0016709//oxidoreductase activity, acting on paired donors, with incorporation or reduction of molecular oxygen, NAD(P)H as one donor, and incorporation of one atom of oxygen;GO:0009630//gravitropism;GO:0009958//positive gravitropism;			KOG0156//Cytochrome P450 CYP2 subfamily;	[C05AK_ARATH|diamond]Name=CYP705A22 {ECO:0000303|PubMed:23284057};+++Synonyms=GPS1 {ECO:0000303|PubMed:23284057};+++OrderedLocusNames=At3g20130 {ECO:0000312|Araport:AT3G20130};+++ORFNames=MAL21.16 {ECO:0000312|EMBL:BAB01873.1}; RecName: Full=Cytochrome P450 705A22 {ECO:0000303|PubMed:23284057}; EC=1.14.-.- {ECO:0000305}; AltName: Full=Protein GRAVITY PERSISTENCE SIGNAL 1 {ECO:0000303|PubMed:23284…	HG994361.1 Brassica napus genome assembly, chromosome: A07	>XP_009102873.1 cytochrome P450 705A22-like isoform X1 [Brassica rapa] >RID53375.1 hypothetical protein BRARA_G00773 [Brassica rapa] >VDC97148.1 unnamed protein product [Brassica rapa]
Rs0x3c012857	293.68	368.93	192.49	142.82	126.25	120.12	238.67	41.65	32.37	22.82	13.08	20.75	Rs03	10808695	10810256	-	GO:0005783//endoplasmic reticulum;GO:0016021//integral component of membrane;GO:0005886//plasma membrane;GO:0009506//plasmodesma;GO:0003729//mRNA binding;GO:0015250//water channel activity;GO:0009737//response to abscisic acid;GO:0009414//response to water deprivation;GO:0006833//water transport;			KOG0223//Aquaporin (major intrinsic protein family);	[PIP22_ARATH|diamond]Name=PIP2-2; Synonyms=PIP2B; OrderedLocusNames=At2g37170; ORFNames=T2N18.7; RecName: Full=Aquaporin PIP2-2; AltName: Full=Plasma membrane intrinsic protein 2-2; Short=AtPIP2;2; AltName: Full=Plasma membrane intrinsic protein 2b; Short=PIP2b; AltName: Full=TMP2b;	AB030698.1 Raphanus sativus PAQ2c mRNA for Plasma membrane aquaporin 2c, complete cds	>XP_018476950.1 PREDICTED: aquaporin PIP2-2-like [Raphanus sativus] >BAA92261.1 Plasma membrane aquaporin 2c [Raphanus sativus]
Rs0x3c012866	17.02	14.66	18.84	0	0	0	37.25	43.15	35.47	0	0.04	0	Rs03	10882750	10884840	+	GO:0005634//nucleus;GO:0003700//DNA-binding transcription factor activity;GO:0046872//metal ion binding;GO:0043565//sequence-specific DNA binding;GO:0009957//epidermal cell fate specification;GO:0010214//seed coat development;	K13424//WRKY transcription factor 33+ko04016//MAPK signaling pathway - plant+ko04626//Plant-pathogen interaction;			[WRK44_ARATH|diamond]Name=WRKY44; Synonyms=TTG2; OrderedLocusNames=At2g37260; ORFNames=F3G5.5; RecName: Full=WRKY transcription factor 44; AltName: Full=Protein TRANSPARENT TESTA GLABRA 2; AltName: Full=WRKY DNA-binding protein 44;	XM_009134892.3 PREDICTED: Brassica rapa WRKY transcription factor 44 (LOC103857671), transcript variant X3, mRNA	>XP_018474899.1 PREDICTED: WRKY transcription factor 44-like isoform X1 [Raphanus sativus]
Rs0x3c012921	15.67	7.11	12.11	4.6	4.86	5.66	7.1	11.08	8.55	3.43	3.01	2.87	Rs03	11345276	11348125	+	GO:0005768//endosome;GO:0016021//integral component of membrane;GO:0009705//plant-type vacuole membrane;GO:0046872//metal ion binding;GO:0004842//ubiquitin-protein transferase activity;GO:0000278//mitotic cell cycle;GO:0009555//pollen development;		Domain of unknown function (DUF4792)[TCONS_00021584]	KOG4275//Predicted E3 ubiquitin ligase;	[APD1_ARATH|diamond]Name=APD1 {ECO:0000303|PubMed:22897245};+++OrderedLocusNames=At2g38185 {ECO:0000312|Araport:AT2G38185};+++ORFNames=F16M14 {ECO:0000312|EMBL:AAM14856.1}; RecName: Full=E3 ubiquitin-protein ligase APD1 {ECO:0000305}; EC=2.3.2.27 {ECO:0000250|UniProtKB:Q6DBH0}; AltName: Full=Protein ABERRANT POLLEN DEVELOPMENT 1 {ECO:0000303|PubMed:22897245};	XM_018618175.1 PREDICTED: Raphanus sativus uncharacterized LOC108844889 (LOC108844889), mRNA	>XP_018473677.1 PREDICTED: uncharacterized protein LOC108844889 [Raphanus sativus]
Rs0x3c013238	12.71	11.66	13.53	8.27	7.98	7.56	17.69	22.39	18.79	8.17	8.8	8.8	Rs03	13993349	13995236	-	GO:0016021//integral component of membrane;			KOG2234//Predicted UDP-galactose transporter;		XM_009135337.3 PREDICTED: Brassica rapa uncharacterized LOC103858058 (LOC103858058), mRNA	>XP_018475899.1 PREDICTED: uncharacterized protein LOC108847210 [Raphanus sativus]
Rs0x3c013273	93.68	92.37	119.72	0	0	0.14	13.87	27.19	31.11	0.19	0	0	Rs03	14312048	14316653	+	GO:0008422//beta-glucosidase activity;GO:0102483//scopolin beta-glucosidase activity;GO:0005975//carbohydrate metabolic process;	K01188//beta-glucosidase [EC:3.2.1.21]+ko00460//Cyanoamino acid metabolism+ko00500//Starch and sucrose metabolism+ko00999//Biosynthesis of various plant secondary metabolites+ko01100//Metabolic pathways+ko01110//Biosynthesis of secondary metabolites;	Glycosyl hydrolase family 1[TCONS_00021950]	KOG0626//Beta-glucosidase, lactase phlorizinhydrolase, and related proteins;	[BGL03_ARATH|diamond]Name=BGLU3; OrderedLocusNames=At4g22100; ORFNames=F1N20.200; RecName: Full=Beta-glucosidase 3; Short=AtBGLU3; EC=3.2.1.21; Flags: Precursor;	XM_018620680.1 PREDICTED: Raphanus sativus beta-glucosidase 8-like (LOC108847438), mRNA	>XP_018476182.1 PREDICTED: beta-glucosidase 8-like [Raphanus sativus]
Rs0x3c013275	53.26	68.81	62.59	0.08	0.03	0.06	74.69	143.29	111.51	0.09	0.17	0.11	Rs03	14341415	14348362	+	GO:0008422//beta-glucosidase activity;GO:0102483//scopolin beta-glucosidase activity;GO:0005975//carbohydrate metabolic process;	K01188//beta-glucosidase [EC:3.2.1.21]+ko00460//Cyanoamino acid metabolism+ko00500//Starch and sucrose metabolism+ko00999//Biosynthesis of various plant secondary metabolites+ko01100//Metabolic pathways+ko01110//Biosynthesis of secondary metabolites;	Glycosyl hydrolase family 1[TCONS_00021954]	KOG0626//Beta-glucosidase, lactase phlorizinhydrolase, and related proteins;	[BGL03_ARATH|diamond]Name=BGLU3; OrderedLocusNames=At4g22100; ORFNames=F1N20.200; RecName: Full=Beta-glucosidase 3; Short=AtBGLU3; EC=3.2.1.21; Flags: Precursor;	XM_018620898.1 PREDICTED: Raphanus sativus beta-glucosidase 8-like (LOC108847614), transcript variant X5, mRNA	>KAF8086050.1 hypothetical protein N665_0636s0022 [Sinapis alba]
Rs0x3c013285	29.58	39.96	22.01	73.7	78.09	61.26	30.15	12.99	9.26	7.99	4.78	6.27	Rs03	14414827	14420978	+	GO:0005829//cytosol;GO:0052641//benzoic acid glucosyltransferase activity;GO:0090704//nicotinate-O-glucosyltransferase activity;GO:0080043//quercetin 3-O-glucosyltransferase activity;GO:0080044//quercetin 7-O-glucosyltransferase activity;GO:0052639//salicylic acid glucosyltransferase (ester-forming) activity;GO:0052640//salicylic acid glucosyltransferase (glucoside-forming) activity;GO:0080002//U…			KOG1192//UDP-glucuronosyl and UDP-glucosyl transferase;	[U74F2_ARATH|diamond]Name=UGT74F2; Synonyms=GT, SAGT1, SGT1; OrderedLocusNames=At2g43820;+++ORFNames=F18O19.7; RecName: Full=UDP-glycosyltransferase 74F2; EC=2.4.1.-; AltName: Full=AtSGT1; AltName: Full=Salicylic acid glucosyltransferase 1;	XM_009135389.3 PREDICTED: Brassica rapa UDP-glycosyltransferase 74F2 (LOC103858099), mRNA	>XP_018474924.1 PREDICTED: UDP-glycosyltransferase 74F2-like [Raphanus sativus]
Rs0x3c013298	0.33	0.52	0.19	2.23	1.58	1.78	0.27	0.46	0.4	2.43	3	2.23	Rs03	14506534	14508165	+	GO:0005783//endoplasmic reticulum;GO:0016021//integral component of membrane;GO:0005634//nucleus;GO:0007275//multicellular organism development;GO:0009825//multidimensional cell growth;GO:0035265//organ growth;GO:0046622//positive regulation of organ growth;GO:0009741//response to brassinosteroid;				[ARL_ARATH|diamond]Name=ARL; OrderedLocusNames=At2g44080; ORFNames=F6E13.21; RecName: Full=ARGOS-like protein;	HG994357.1 Brassica napus genome assembly, chromosome: A03	>XP_018463228.1 PREDICTED: ARGOS-like protein [Raphanus sativus]
Rs0x3c013549	162.15	287.44	155.74	522.75	363.88	532.48	343.19	146.9	279.82	29.17	12.71	29.51	Rs03	17273710	17274996	+	GO:0005829//cytosol;GO:0046872//metal ion binding;GO:0033743//peptide-methionine (R)-S-oxide reductase activity;GO:0030091//protein repair;GO:0006979//response to oxidative stress;			KOG0856//Predicted pilin-like transcription factor;	[MSRB5_ARATH|diamond]Name=MSRB5; OrderedLocusNames=At4g04830; ORFNames=T4B21.5; RecName: Full=Peptide methionine sulfoxide reductase B5; Short=AtMSRB5; EC=1.8.4.12; AltName: Full=Peptide-methionine (R)-S-oxide reductase;	XM_009136074.3 PREDICTED: Brassica rapa peptide methionine sulfoxide reductase B5 (LOC103858675), transcript variant X1, mRNA	>XP_013626139.1 PREDICTED: peptide methionine sulfoxide reductase B5-like [Brassica oleracea var. oleracea] >XP_013703390.1 peptide methionine sulfoxide reductase B5 [Brassica napus] >KAF2581090.1 hypothetical protein F2Q68_00002371 [Brassica cretica] >VDC91674.1 unnamed protein product [Brassica oleracea] >KAF2615713.1 hypothetical protein F2Q70_00009277 [Brassica cretica] >CAF1702553.1 unnamed …
Rs0x3c014042	125.39	92.33	117.26	0.16	0.26	0.07	61.2	72.73	73.76	0.48	0.26	0.55	Rs03	25042449	25053683	-	GO:0034707//chloride channel complex;GO:0043231//intracellular membrane-bounded organelle;GO:0009705//plant-type vacuole membrane;GO:0009536//plastid;GO:0005774//vacuolar membrane;GO:0015108//chloride transmembrane transporter activity;GO:0005247//voltage-gated chloride channel activity;GO:0034765//regulation of ion transmembrane transport;		Voltage gated chloride channel[TCONS_00026132]	KOG0474//Cl- channel CLC-7 and related proteins (CLC superfamily);	[CLCC_ARATH|diamond]Name=CLC-C; Synonyms=CBSCLC4; OrderedLocusNames=At5g49890; ORFNames=K9P8.3; RecName: Full=Chloride channel protein CLC-c; Short=AtCLC-c; AltName: Full=CBS domain-containing protein CBSCLC4;	XM_013774038.1 PREDICTED: Brassica oleracea var. oleracea chloride channel protein CLC-c-like (LOC106335501), transcript variant X2, mRNA	>KAG2295647.1 hypothetical protein Bca52824_042316 [Brassica carinata] >CAF1701902.1 unnamed protein product [Brassica napus] >CDY21447.1 BnaC03g27500D [Brassica napus]
Rs0x3c014318	13.08	12.88	13.06	4.91	6.67	7.04	7.65	8.99	10.84	5.43	4.69	5.47	Rs03	28390636	28393289	+	GO:0005829//cytosol;GO:0005759//mitochondrial matrix;GO:0016740//transferase activity;GO:0016226//iron-sulfur cluster assembly;			KOG2929//Transcription factor, component of CCR4 transcriptional complex;	[Y4121_ARATH|diamond]OrderedLocusNames=At4g12130 {ECO:0000312|Araport:AT4G12130};+++ORFNames=F16J13.200 {ECO:0000312|EMBL:CAB40954.1}; RecName: Full=Putative transferase At4g12130, mitochondrial {ECO:0000305}; EC=2.1.-.- {ECO:0000305}; AltName: Full=Iron-sulfur cluster assembly factor homolog COG0354 {ECO:0000305}; Flags: Precursor;	XM_009136008.3 PREDICTED: Brassica rapa putative transferase At4g12130, mitochondrial (LOC103858621), mRNA	>XP_018476922.1 PREDICTED: putative transferase At4g12130, mitochondrial [Raphanus sativus]
Rs0x3c014425	11.51	14.5	13.65	24.18	26.06	33.69	22.11	19.01	9.7	32.94	36.12	33.09	Rs03	29517244	29520167	+	GO:0005634//nucleus;GO:0019005//SCF ubiquitin ligase complex;GO:0010011//auxin binding;GO:0000822//inositol hexakisphosphate binding;GO:0004842//ubiquitin-protein transferase activity;GO:0009734//auxin-activated signaling pathway;GO:0045014//carbon catabolite repression of transcription by glucose;GO:0006952//defense response;GO:0010152//pollen maturation;GO:0009733//response to auxin;GO:0031146/…	K14485//transport inhibitor response 1+ko04075//Plant hormone signal transduction;		KOG1947//Leucine rich repeat proteins, some proteins contain F-box;	[GRH1_ARATH|diamond]Name=GRH1; Synonyms=AFB1, FBL18, GER1, LRF1; OrderedLocusNames=At4g03190;+++ORFNames=F4C21.11; RecName: Full=GRR1-like protein 1; AltName: Full=Protein AUXIN SIGNALING F-BOX 1;	XM_009136121.3 PREDICTED: Brassica rapa GRR1-like protein 1 (LOC103858715), mRNA	>KAF8081736.1 hypothetical protein N665_0869s0017 [Sinapis alba]
Rs0x3c014452	1.14	0.77	0.62	11.63	11.59	5.61	7.29	3.91	3.68	14.69	7.74	12.62	Rs03	29770538	29772216	-						XM_013772152.1 PREDICTED: Brassica oleracea var. oleracea uncharacterized LOC106333732 (LOC106333732), mRNA	>XP_018474877.1 PREDICTED: uncharacterized protein LOC108846153 isoform X1 [Raphanus sativus]
Rs0x3c014453	0.09	0	0	2.43	3.33	1.05	2.26	2.42	2.27	0.54	0.96	1	Rs03	29775976	29782395	-	GO:0080115//myosin XI tail binding;		Protein of unknown function (DUF972)[TCONS_00026478]			XM_009136151.3 PREDICTED: Brassica rapa inner centromere protein A (LOC103858738), mRNA	>XP_018474536.1 PREDICTED: uncharacterized protein LOC108845840 [Raphanus sativus]
Rs0x3c014454	14.61	19.06	15.93	42.98	45.72	23.57	29.56	25.64	19.33	48.2	35.24	40.24	Rs03	29784053	29801674	-	GO:0009507//chloroplast;GO:0005739//mitochondrion;GO:0005525//GTP binding;GO:0003924//GTPase activity;		50S ribosome-binding GTPase[TCONS_00026481]	KOG2484//GTPase;	[DGP3_ARATH|diamond]Name=DGP3 {ECO:0000303|PubMed:16849600}; Synonyms=EMB3129;+++OrderedLocusNames=At4g02790 {ECO:0000312|Araport:AT4G02790};+++ORFNames=T5J8.11 {ECO:0000312|EMBL:AAD15335.1}; RecName: Full=DAR GTPase 3, chloroplastic {ECO:0000303|PubMed:16849600}; AltName: Full=Protein EMBRYO DEFECTIVE 3129; Flags: Precursor;	XM_009136152.3 PREDICTED: Brassica rapa DAR GTPase 3, chloroplastic (LOC103858739), mRNA	>XP_018473062.1 PREDICTED: DAR GTPase 3, chloroplastic isoform X1 [Raphanus sativus]
Rs0x3c014493	9.07	6.67	7.18	2.63	2.39	3	5.65	8.28	8.28	3.17	4.15	3.62	Rs03	30131477	30138134	-	GO:0005730//nucleolus;GO:0005634//nucleus;GO:0003677//DNA binding;GO:0003950//NAD+ ADP-ribosyltransferase activity;GO:1990404//protein ADP-ribosylase activity;GO:0006302//double-strand break repair;GO:0006303//double-strand break repair via nonhomologous end joining;GO:0070212//protein poly-ADP-ribosylation;	K10798//poly [ADP-ribose] polymerase 2/3/4 [EC:2.4.2.30]+ko03410//Base excision repair;		KOG1037//NAD+ ADP-ribosyltransferase Parp, required for poly-ADP ribosylation of nuclear proteins;	[PARP2_ARATH|diamond]Name=PARP2; Synonyms=APP; OrderedLocusNames=At4g02390; ORFNames=T14P8.19; RecName: Full=Poly [ADP-ribose] polymerase 2; Short=PARP-2; EC=2.4.2.30; AltName: Full=NAD(+) ADP-ribosyltransferase 2; Short=ADPRT-2; AltName: Full=Poly[ADP-ribose] synthase 2; AltName: Full=Protein ADP-ribosyltransferase PARP2 {ECO:0000250|UniProtKB:P09874}; EC=2.4.2.- {ECO:0000250|UniProtKB:P09874};	XM_009136187.3 PREDICTED: Brassica rapa poly [ADP-ribose] polymerase 2 (LOC103858766), transcript variant X1, mRNA	>KAG2331265.1 hypothetical protein Bca52824_002445 [Brassica carinata]
Rs0x4c015433	0.18	0.17	0.2	0.62	0.8	3.95	9.13	4.81	5.62	3.14	3.28	2.33	Rs04	519393	522358	-	GO:0005634//nucleus;GO:0003677//DNA binding;GO:0003700//DNA-binding transcription factor activity;GO:0000976//transcription regulatory region sequence-specific DNA binding;GO:0030154//cell differentiation;GO:0009908//flower development;GO:0019760//glucosinolate metabolic process;GO:0010492//maintenance of shoot apical meristem identity;GO:0042127//regulation of cell proliferation;				[ANT_ARATH|diamond]Name=ANT; Synonyms=CKC1, DRG, OVM; OrderedLocusNames=At4g37750;+++ORFNames=T28I19.30; RecName: Full=AP2-like ethylene-responsive transcription factor ANT; AltName: Full=Complementing a protein kinase C mutant protein 1; AltName: Full=Protein AINTEGUMENTA; AltName: Full=Protein DRAGON; AltName: Full=Protein OVULE MUTANT;	NM_001316074.1 Brassica napus AP2-like ethylene-responsive transcription factor ANT (LOC106396835), mRNA >DQ211969.1 Brassica napus aintegumenta mRNA, complete cds	>CAF2032775.1 unnamed protein product [Brassica napus]
Rs0x4c015502	1.57	0.88	1.28	0.11	0.11	0.18	0.11	1.04	1.32	0	0	0	Rs04	950410	955245	+	GO:0005789//endoplasmic reticulum membrane;GO:0016021//integral component of membrane;GO:0102097//(22S)-22-hydroxy-5alpha-campestan-3-one C-23 hydroxylase activity;GO:0102136//3-epi-6-deoxocathasterone C-23 hydroxylase activity;GO:0020037//heme binding;GO:0005506//iron ion binding;GO:0004497//monooxygenase activity;GO:0016491//oxidoreductase activity;GO:0016709//oxidoreductase activity, acting on…	K12637//3-epi-6-deoxocathasterone 23-monooxygenase [EC:1.14.14.147]+ko00905//Brassinosteroid biosynthesis+ko01100//Metabolic pathways+ko01110//Biosynthesis of secondary metabolites;		KOG0157//Cytochrome P450 CYP4/CYP19/CYP26 subfamilies;	[C90C1_ARATH|diamond]Name=CYP90C1 {ECO:0000303|PubMed:9694802};+++Synonyms=ROT3 {ECO:0000303|PubMed:9694802};+++OrderedLocusNames=At4g36380 {ECO:0000312|Araport:AT4G36380};+++ORFNames=AP22.10 {ECO:0000305}, C7A10.980 {ECO:0000312|EMBL:CAB16850.1},+++F23E13.220 {ECO:0000312|EMBL:CAA18139.1}; RecName: Full=3-epi-6-deoxocathasterone 23-monooxygenase CYP90C1 {ECO:0000305}; EC=1.14.14.147 {ECO:0000269…	XM_018622548.1 PREDICTED: Raphanus sativus 3-epi-6-deoxocathasterone 23-monooxygenase (LOC108849049), transcript variant X1, mRNA	>KAG5407767.1 hypothetical protein IGI04_013886 [Brassica rapa subsp. trilocularis]
Rs0x4c015542	0	0	0	0.69	1.28	0.79	1.91	1.29	1.09	0	0.19	0.2	Rs04	1219581	1221038	+						LR778310.1 Raphanus sativus genome assembly, chromosome: 1	>RID81113.1 hypothetical protein BRARA_A03719 [Brassica rapa]
Rs0x4c015601	5.83	8.6	4.3	3.71	3.84	2.26	7.32	6.14	3.34	10.63	11.63	11.65	Rs04	1577667	1580459	-	GO:0005634//nucleus;GO:0003700//DNA-binding transcription factor activity;GO:0043565//sequence-specific DNA binding;GO:0000976//transcription regulatory region sequence-specific DNA binding;GO:0009738//abscisic acid-activated signaling pathway;GO:0045893//positive regulation of transcription, DNA-templated;GO:0009737//response to abscisic acid;GO:0009651//response to salt stress;GO:0009414//respo…	K14432//ABA responsive element binding factor+ko04075//Plant hormone signal transduction;	bZIP transcription factor[TCONS_00032664]		[AI5L6_ARATH|diamond]Name=ABF3; Synonyms=BZIP37, DPBF5; OrderedLocusNames=At4g34000/At4g34010;+++ORFNames=F17I5.190/F17I5.200, F28A23.230; RecName: Full=ABSCISIC ACID-INSENSITIVE 5-like protein 6; AltName: Full=Abscisic acid responsive elements-binding factor 3; Short=ABRE-binding factor 3; AltName: Full=Dc3 promoter-binding factor 5; Short=AtDPBF5; AltName: Full=bZIP transcription factor 37; Sho…	XM_013743806.1 PREDICTED: Brassica oleracea var. oleracea ABSCISIC ACID-INSENSITIVE 5-like protein 6 (LOC106306984), transcript variant X5, mRNA	>XP_018483648.1 PREDICTED: ABSCISIC ACID-INSENSITIVE 5-like protein 6 [Raphanus sativus] >XP_018483649.1 PREDICTED: ABSCISIC ACID-INSENSITIVE 5-like protein 6 [Raphanus sativus]
Rs0x4c015697	0.86	0.14	0.13	4.36	4.77	1.84	9.67	10.03	10.28	1.68	4.89	3.92	Rs04	2124739	2125574	-	GO:0031225//anchored component of membrane;GO:0046658//anchored component of plasma membrane;GO:0005886//plasma membrane;GO:0009506//plasmodesma;GO:0099503//secretory vesicle;GO:0005773//vacuole;GO:0009055//electron transfer activity;				[ENL1_ARATH|diamond]OrderedLocusNames=At2g25060; ORFNames=F27C12.2; RecName: Full=Early nodulin-like protein 1; AltName: Full=Phytocyanin-like protein; Flags: Precursor;	XM_013740618.1 PREDICTED: Brassica oleracea var. oleracea early nodulin-like protein 1 (LOC106304218), mRNA	>XP_018482927.1 PREDICTED: early nodulin-like protein 1 [Raphanus sativus]
Rs0x4c015756	22.78	28.25	22.13	56.71	55.83	44.68	85.39	95.74	72.54	154.42	151.58	144.49	Rs04	2464399	2465081	-	GO:0016021//integral component of membrane;			KOG1773//Stress responsive protein;	[RC24_ARATH|diamond]OrderedLocusNames=At4g30660; ORFNames=T10C21.10; RecName: Full=UPF0057 membrane protein At4g30660;	XM_009139709.3 PREDICTED: Brassica rapa UPF0057 membrane protein At4g30660 (LOC103861992), mRNA	>XP_018484659.1 PREDICTED: UPF0057 membrane protein At4g30660 [Raphanus sativus]
Rs0x4c015769	46.23	39.9	31.7	24.06	24.19	18.77	39.29	40.23	43.76	27.92	25.44	25.93	Rs04	2458665	2522415	-	GO:0005829//cytosol;GO:0005886//plasma membrane;GO:0099503//secretory vesicle;GO:0034722//gamma-glutamyl-peptidase activity;GO:0008233//peptidase activity;GO:0010120//camalexin biosynthetic process;GO:0019760//glucosinolate metabolic process;		Glutamine amidotransferase class-I[TCONS_00032792]	KOG3179//Predicted glutamine synthetase;	[GGP1_ARATH|diamond]Name=GGP1 {ECO:0000303|PubMed:19483696};+++OrderedLocusNames=At4g30530 {ECO:0000312|Araport:AT4G30530}; RecName: Full=Gamma-glutamyl peptidase 1 {ECO:0000305}; EC=3.4.19.16 {ECO:0000269|PubMed:21712415};	AY030296.1 Brassica carinata defense-related protein (CJAS1) mRNA, complete cds	>XP_018480500.1 PREDICTED: gamma-glutamyl peptidase 1-like [Raphanus sativus]
Rs0x4c015775	9.19	6.86	9.08	0.73	0.73	1.08	14.07	33.79	36.26	4.6	2.07	5.31	Rs04	2551087	2554335	-		K09753//cinnamoyl-CoA reductase [EC:1.2.1.44]+ko00940//Phenylpropanoid biosynthesis+ko01100//Metabolic pathways+ko01110//Biosynthesis of secondary metabolites;		KOG1502//Flavonol reductase/cinnamoyl-CoA reductase;		XM_006412640.2 PREDICTED: Eutrema salsugineum cinnamoyl-CoA reductase-like SNL6 (LOC18031028), transcript variant X1, mRNA	>XP_018477715.1 PREDICTED: cinnamoyl-CoA reductase-like SNL6 [Raphanus sativus]
Rs0x4c015873	7.65	6.24	5.75	0.27	0.18	0.14	2.42	1.19	0.96	0.09	0.04	0.05	Rs04	3295961	3300111	-	GO:0009507//chloroplast;GO:0005524//ATP binding;GO:0004143//diacylglycerol kinase activity;GO:0003951//NAD+ kinase activity;GO:0006952//defense response;GO:0007205//protein kinase C-activating G protein-coupled receptor signaling pathway;	K00901//diacylglycerol kinase (ATP) [EC:2.7.1.107]+ko00561//Glycerolipid metabolism+ko00564//Glycerophospholipid metabolism+ko01100//Metabolic pathways+ko01110//Biosynthesis of secondary metabolites+ko04070//Phosphatidylinositol signaling system;	Diacylglycerol kinase accessory domain[TCONS_00032934]	KOG1169//Diacylglycerol kinase;	[DGK6_ARATH|diamond]Name=DGK6; OrderedLocusNames=At4g28130; ORFNames=F26K10.10, T13J8.230; RecName: Full=Diacylglycerol kinase 6; Short=AtDGK6; Short=DAG kinase 6; EC=2.7.1.107; AltName: Full=Diglyceride kinase 6; Short=DGK 6;	XM_009139515.3 PREDICTED: Brassica rapa diacylglycerol kinase 6 (LOC103861810), mRNA	>KAG5407210.1 hypothetical protein IGI04_013329 [Brassica rapa subsp. trilocularis]
Rs0x4c015901	13.48	16	11.5	0.07	0	1.37	42.05	35.13	23.86	2.25	1	1.22	Rs04	3471431	3475006	-	GO:0016021//integral component of membrane;					XM_009139411.2 PREDICTED: Brassica rapa uncharacterized LOC103861693 (LOC103861693), mRNA	>XP_018485138.1 PREDICTED: uncharacterized protein LOC108855746 [Raphanus sativus]
Rs0x4c015906	1.12	2.14	1.38	6.47	4.82	3.91	12.55	17.42	11.4	8.34	4.38	8.08	Rs04	3500482	3501918	-	GO:0005634//nucleus;GO:0003700//DNA-binding transcription factor activity;GO:0030674//protein binding, bridging;GO:0000976//transcription regulatory region sequence-specific DNA binding;GO:0008270//zinc ion binding;GO:0007623//circadian rhythm;GO:0009909//regulation of flower development;GO:0006355//regulation of transcription, DNA-templated;GO:0010224//response to UV-B;				[MIP1B_ARATH|diamond]Name=MIP1B {ECO:0000303|PubMed:27015278};+++Synonyms=BBX31 {ECO:0000303|PubMed:19920209};+++OrderedLocusNames=At3g21890 {ECO:0000312|Araport:AT3G21890}; RecName: Full=B-box domain protein 31 {ECO:0000303|PubMed:19920209}; Short=AtBBX31 {ECO:0000303|PubMed:19920209}; AltName: Full=Microprotein 1B {ECO:0000303|PubMed:27015278};	LR778311.1 Raphanus sativus genome assembly, chromosome: 2	>XP_018478371.1 PREDICTED: zinc finger protein CONSTANS-LIKE 4-like [Raphanus sativus]
Rs0x4c015926	19.65	27.78	25.83	15.73	14.1	17	29.22	12.59	15.78	4.82	5.82	7.57	Rs04	3610768	3613326	+	GO:0005737//cytoplasm;GO:0005634//nucleus;GO:0010475//galactose-1-phosphate guanylyltransferase (GDP) activity;GO:0080048//GDP-D-glucose phosphorylase activity;GO:0010472//GDP-galactose:glucose-1-phosphate guanylyltransferase activity;GO:0010471//GDP-galactose:mannose-1-phosphate guanylyltransferase activity;GO:0010473//GDP-galactose:myoinositol-1-phosphate guanylyltransferase activity;GO:0080047…	K14190//GDP-L-galactose phosphorylase [EC:2.7.7.69]+ko00053//Ascorbate and aldarate metabolism+ko01100//Metabolic pathways+ko01110//Biosynthesis of secondary metabolites+ko01240//Biosynthesis of cofactors;	Domain of unknown function (DUF4922)[TCONS_00027555]	KOG2720//Predicted hydrolase (HIT family);	[GGAP1_ARATH|diamond]Name=VTC2; OrderedLocusNames=At4g26850; ORFNames=F10M23.190; RecName: Full=GDP-L-galactose phosphorylase 1; EC=2.7.7.69; AltName: Full=Protein VITAMIN C DEFECTIVE 2;	AK353073.1 Thellungiella halophila mRNA, complete cds, clone: RTFL01-20-H11	>XP_018482652.1 PREDICTED: GDP-L-galactose phosphorylase 1-like [Raphanus sativus]
Rs0x4c015938	121.95	127.68	132.8	53.57	65.12	62.04	137.72	131	118.24	56.74	55.31	69.17	Rs04	3653904	3660258	+	GO:0005829//cytosol;GO:0016020//membrane;GO:0009705//plant-type vacuole membrane;GO:0005886//plasma membrane;GO:0005774//vacuolar membrane;GO:0005773//vacuole;GO:0005509//calcium ion binding;GO:0019900//kinase binding;GO:0005513//detection of calcium ion;GO:0055075//potassium ion homeostasis;		EF hand[TCONS_00027568]	KOG0034//Ca2+/calmodulin-dependent protein phosphatase (calcineurin subunit B), EF-Hand superfamily protein;	[CNBL3_ARATH|diamond]Name=CBL3; Synonyms=SCABP6; OrderedLocusNames=At4g26570;+++ORFNames=T15N24.20; RecName: Full=Calcineurin B-like protein 3; AltName: Full=SOS3-like calcium-binding protein 6;	XM_018628720.1 PREDICTED: Raphanus sativus protein transport protein sft2-like (LOC108855035), mRNA	>KAG5407133.1 hypothetical protein IGI04_013252 [Brassica rapa subsp. trilocularis]
Rs0x4c015940	0	0	0	1.54	1.86	0.83	0	0	0	4.82	11.98	5.28	Rs04	3658430	3660039	+	GO:0005829//cytosol;GO:0000139//Golgi membrane;GO:0000138//Golgi trans cisterna;GO:0016021//integral component of membrane;GO:0015031//protein transport;GO:0042147//retrograde transport, endosome to Golgi;			KOG2887//Membrane protein involved in ER to Golgi transport;	[SFT2_YEAST|diamond]Name=SFT2; OrderedLocusNames=YBL102W; ORFNames=YBL0812; RecName: Full=Protein transport protein SFT2;	XM_009139352.3 PREDICTED: Brassica rapa protein transport protein sft2 (LOC103861634), transcript variant X1, mRNA	>XP_018484222.1 PREDICTED: protein transport protein sft2-like [Raphanus sativus]
Rs0x4c015988	132.45	118.77	174.38	31.88	28.74	87.87	2.94	17.25	57.29	1.61	3.37	6.32	Rs04	3902693	3903676	-	GO:0005618//cell wall;GO:0009507//chloroplast;GO:0009941//chloroplast envelope;GO:0009570//chloroplast stroma;GO:0009535//chloroplast thylakoid membrane;GO:0005737//cytoplasm;GO:0005829//cytosol;GO:0009579//thylakoid;GO:0008047//enzyme activator activity;GO:0004857//enzyme inhibitor activity;GO:0016671//oxidoreductase activity, acting on a sulfur group of donors, disulfide as acceptor;GO:0015035/…		Thioredoxin[TCONS_00033020]	KOG0910//Thioredoxin-like protein;	[TRXM4_ARATH|diamond]OrderedLocusNames=At3g15360; ORFNames=MJK13.2; RecName: Full=Thioredoxin M4, chloroplastic; Short=AtTrxm4; Flags: Precursor;	XM_018625213.1 PREDICTED: Raphanus sativus thioredoxin-like (LOC108851747), transcript variant X1, mRNA	>XP_018480715.1 PREDICTED: uncharacterized protein LOC108851747 isoform X1 [Raphanus sativus]
Rs0x4c015991	85.35	83.6	88.7	57.59	70.11	56.63	123.2	136.52	115.41	82.36	94.7	84.77	Rs04	3909925	3912294	+	GO:0009507//chloroplast;GO:0016021//integral component of membrane;GO:0005774//vacuolar membrane;GO:0005773//vacuole;GO:0046872//metal ion binding;GO:0016491//oxidoreductase activity;GO:0019904//protein domain specific binding;			KOG1619//Cytochrome b;	[ACFR1_ARATH|diamond]Name=CYB561A; Synonyms=ACYB-2, CYB561B1, CYBASC1;+++OrderedLocusNames=At4g25570; ORFNames=M7J2.60; RecName: Full=Transmembrane ascorbate ferrireductase 1; EC=7.2.1.3 {ECO:0000269|PubMed:14730083, ECO:0000269|PubMed:17376442}; AltName: Full=Cytochrome b561; Short=Artb561-1; Short=AtCytb561; AltName: Full=Protein b561A.tha5; AltName: Full=Tonoplast Cyt-b561; Short=TCytb;	XM_009139289.3 PREDICTED: Brassica rapa transmembrane ascorbate ferrireductase 1 (LOC103861573), mRNA	>VDD40368.1 unnamed protein product, partial [Brassica oleracea]
Rs0x4c016026	726.56	492.82	363.73	128.25	82.38	67.53	44.41	22.19	27.8	15.91	15.06	16.66	Rs04	4110048	4111510	-	GO:0016021//integral component of membrane;GO:0009908//flower development;GO:0042538//hyperosmotic salinity response;GO:0010507//negative regulation of autophagy;GO:0009555//pollen development;GO:0009737//response to abscisic acid;GO:0009409//response to cold;GO:0009414//response to water deprivation;			KOG1725//Protein involved in membrane traffic (YOP1/TB2/DP1/HVA22 family);	[HA22D_ARATH|diamond]Name=HVA22D; OrderedLocusNames=At4g24960; ORFNames=F13M23.100; RecName: Full=HVA22-like protein d; Short=AtHVA22d;	LR778311.1 Raphanus sativus genome assembly, chromosome: 2	>XP_018480527.1 PREDICTED: HVA22-like protein d [Raphanus sativus]
Rs0x4c016070	4.95	6.14	5.13	11.45	11.55	8.45	15.06	10.47	6.76	5.17	5.32	4.07	Rs04	4366863	4368805	-	GO:0005634//nucleus;GO:0003677//DNA binding;GO:0003700//DNA-binding transcription factor activity;GO:0046872//metal ion binding;GO:0006355//regulation of transcription, DNA-templated;				[DOF46_ARATH|diamond]Name=DOF4.6 {ECO:0000303|PubMed:12475498};+++OrderedLocusNames=At4g24060 {ECO:0000312|Araport:AT4G24060};+++ORFNames=T19F6.13 {ECO:0000312|EMBL:CAB51649.1}; RecName: Full=Dof zinc finger protein DOF4.6 {ECO:0000303|PubMed:12475498}; Short=AtDOF4.6 {ECO:0000303|PubMed:12475498};	XM_018627083.1 PREDICTED: Raphanus sativus dof zinc finger protein DOF4.6-like (LOC108853665), mRNA	>XP_018482585.1 PREDICTED: dof zinc finger protein DOF4.6-like [Raphanus sativus]
Rs0x4c016142	3.54	8.73	3.58	0.85	0.79	0.3	6.35	7.31	5.89	1.21	1.7	0.97	Rs04	4883701	4886318	-	GO:0009507//chloroplast;GO:0009534//chloroplast thylakoid;GO:0009535//chloroplast thylakoid membrane;GO:0005829//cytosol;GO:0016021//integral component of membrane;GO:0009579//thylakoid;GO:0042802//identical protein binding;GO:0016730//oxidoreductase activity, acting on iron-sulfur proteins as donors;GO:0019904//protein domain specific binding;GO:0009773//photosynthetic electron transport in phot…				[PGL1A_ARATH|diamond]Name=PGRL1A; OrderedLocusNames=At4g22890; ORFNames=F7H19.70; RecName: Full=PGR5-like protein 1A, chloroplastic; AltName: Full=Ferredoxin-plastoquinone reductase 1; Flags: Precursor;	XM_009139043.3 PREDICTED: Brassica rapa PGR5-like protein 1A, chloroplastic (LOC103861343), transcript variant X1, mRNA	>XP_018478914.1 PREDICTED: PGR5-like protein 1A, chloroplastic [Raphanus sativus]
Rs0x4c016143	2.16	1.68	3.79	0.1	0.11	0.13	5.45	9.22	4.9	0.04	0.21	0.19	Rs04	4886657	4891868	-	GO:0051213//dioxygenase activity;GO:0031418//L-ascorbic acid binding;GO:0050589//leucocyanidin oxygenase activity;GO:0046872//metal ion binding;GO:0009718//anthocyanin-containing compound biosynthetic process;GO:0010023//proanthocyanidin biosynthetic process;GO:0009753//response to jasmonic acid;GO:0009611//response to wounding;GO:0007033//vacuole organization;	K05277//anthocyanidin synthase [EC:1.14.20.4]+ko00941//Flavonoid biosynthesis+ko01100//Metabolic pathways+ko01110//Biosynthesis of secondary metabolites;		KOG0143//Iron/ascorbate family oxidoreductases;	[LDOX_ARATH|diamond]Name=LDOX; OrderedLocusNames=At4g22880; ORFNames=F7H19.60; RecName: Full=Leucoanthocyanidin dioxygenase; Short=LDOX; Short=Leucocyanidin oxygenase; EC=1.14.20.4 {ECO:0000269|PubMed:16153644}; AltName: Full=Anthocyanidin synthase; Short=ANS; AltName: Full=Leucoanthocyanidin hydroxylase; AltName: Full=Protein TANNIN DEFICIENT SEED 4; Short=TDS4; AltName: Full=Protein TRANSPARENT…	XM_018622455.1 PREDICTED: Raphanus sativus protein TPX2-like (LOC108848980), transcript variant X2, mRNA	>XP_018477956.1 PREDICTED: protein TPX2-like isoform X1 [Raphanus sativus]
Rs0x4c016144	320.79	268.05	351.55	0	0	0.05	294.85	567.27	530.42	0.18	0.15	0.26	Rs04	4886657	4888239	+	GO:0051213//dioxygenase activity;GO:0031418//L-ascorbic acid binding;GO:0050589//leucocyanidin oxygenase activity;GO:0046872//metal ion binding;GO:0009718//anthocyanin-containing compound biosynthetic process;GO:0010023//proanthocyanidin biosynthetic process;GO:0009753//response to jasmonic acid;GO:0009611//response to wounding;GO:0007033//vacuole organization;	K05277//anthocyanidin synthase [EC:1.14.20.4]+ko00941//Flavonoid biosynthesis+ko01100//Metabolic pathways+ko01110//Biosynthesis of secondary metabolites;		KOG0143//Iron/ascorbate family oxidoreductases;	[LDOX_ARATH|diamond]Name=LDOX; OrderedLocusNames=At4g22880; ORFNames=F7H19.60; RecName: Full=Leucoanthocyanidin dioxygenase; Short=LDOX; Short=Leucocyanidin oxygenase; EC=1.14.20.4 {ECO:0000269|PubMed:16153644}; AltName: Full=Anthocyanidin synthase; Short=ANS; AltName: Full=Leucoanthocyanidin hydroxylase; AltName: Full=Protein TANNIN DEFICIENT SEED 4; Short=TDS4; AltName: Full=Protein TRANSPARENT…	KM013694.1 Raphanus sativus anthocyanidin synthase gene, complete cds; plastid	>XP_018477962.1 PREDICTED: leucoanthocyanidin dioxygenase-like [Raphanus sativus]
Rs0x4c016300	1.43	1.56	1.58	8.86	6.92	4.15	3.62	5.49	4.66	9.76	8.41	10.54	Rs04	6095773	6100468	-	GO:0009507//chloroplast;GO:0009707//chloroplast outer membrane;GO:0005829//cytosol;GO:0009658//chloroplast organization;GO:0009902//chloroplast relocation;		IncA protein[TCONS_00033293]		[CHUP1_ARATH|diamond]Name=CHUP1; OrderedLocusNames=At3g25690; ORFNames=T5M7.14; RecName: Full=Protein CHUP1, chloroplastic; AltName: Full=Protein CHLOROPLAST UNUSUAL POSITIONING 1;	XM_018606273.1 PREDICTED: Raphanus sativus protein CHUP1, chloroplastic-like (LOC108832824), partial mRNA	>KAG5406735.1 hypothetical protein IGI04_012854 [Brassica rapa subsp. trilocularis]
Rs0x4c016553	1.45	1.53	4.7	11.73	19.68	40.45	13.94	7.72	4.06	28.95	19.15	31.26	Rs04	7726894	7734125	+	GO:0005737//cytoplasm;GO:0005634//nucleus;GO:0005524//ATP binding;GO:0004707//MAP kinase activity;GO:0004708//MAP kinase kinase activity;GO:0004672//protein kinase activity;GO:0004714//transmembrane receptor protein tyrosine kinase activity;GO:0009738//abscisic acid-activated signaling pathway;GO:0000187//activation of MAPK activity;GO:0098542//defense response to other organism;GO:0009866//induc…	K20607//mitogen-activated protein kinase kinase 3 [EC:2.7.12.2]+ko04016//MAPK signaling pathway - plant;	pfkB family carbohydrate kinase[TCONS_00028092]	KOG0581//Mitogen-activated protein kinase kinase (MAP2K);	[M2K3_ARATH|diamond]Name=MKK3 {ECO:0000303|PubMed:10048483, ECO:0000303|PubMed:12119167};+++OrderedLocusNames=At5g40440 {ECO:0000312|Araport:AT5G40440};+++ORFNames=MPO12.19 {ECO:0000312|EMBL:BAB11601.1},+++MPO12_150 {ECO:0000312|EMBL:BAB11601.1}; RecName: Full=Mitogen-activated protein kinase kinase 3 {ECO:0000303|PubMed:10048483, ECO:0000303|PubMed:12119167}; Short=AtMKK3 {ECO:0000303|PubMed:100…	XM_018585099.1 PREDICTED: Raphanus sativus mitogen-activated protein kinase kinase 3-like (LOC108812755), transcript variant X1, mRNA	>XP_018440601.1 PREDICTED: mitogen-activated protein kinase kinase 3-like [Raphanus sativus] >XP_018440602.1 PREDICTED: mitogen-activated protein kinase kinase 3-like [Raphanus sativus]
Rs0x4c016584	0.28	0.07	0.2	1.64	1.85	2.9	2.64	2.97	4.75	0.96	1	1.03	Rs04	8003376	8004694	-	GO:0010468//regulation of gene expression;				[LBD38_ARATH|diamond]Name=LBD38; Synonyms=ASL40; OrderedLocusNames=At3g49940; ORFNames=F3A4.20; RecName: Full=LOB domain-containing protein 38; AltName: Full=ASYMMETRIC LEAVES 2-like protein 40; Short=AS2-like protein 40;	XM_009138281.3 PREDICTED: Brassica rapa LOB domain-containing protein 38 (LOC103860639), mRNA	>XP_018481052.1 PREDICTED: LOB domain-containing protein 38-like [Raphanus sativus]
Rs0x4c016626	14.04	8.06	11.39	27.04	21.17	19.79	10.27	12.57	15.18	38.05	41.67	43.04	Rs04	8261208	8262665	-	GO:0009507//chloroplast;			KOG0907//Thioredoxin;	[TRL12_ARATH|diamond]OrderedLocusNames=At5g61440; ORFNames=MFB13.23; RecName: Full=Thioredoxin-like 1-2, chloroplastic; AltName: Full=Atypical cysteine/histidine-rich thioredoxin 5; Short=AtACHT5; AltName: Full=Lilium-type thioredoxin 1-2; Flags: Precursor;	XM_013740294.1 PREDICTED: Brassica oleracea var. oleracea thioredoxin-like 1-2, chloroplastic (LOC106303932), mRNA	>XP_018460654.1 PREDICTED: thioredoxin-like 1-2, chloroplastic [Raphanus sativus]
Rs0x4c016844	0	0.59	0.96	7.35	6.17	3.8	3.44	2.7	1	8.94	10.69	6.35	Rs04	9661200	9662252	-	GO:0005634//nucleus;GO:0003677//DNA binding;GO:0003700//DNA-binding transcription factor activity;GO:0009873//ethylene-activated signaling pathway;				[ERF03_ARATH|diamond]Name=ERF003; OrderedLocusNames=At5g25190; ORFNames=F21J6.103; RecName: Full=Ethylene-responsive transcription factor ERF003;	XM_009152795.3 PREDICTED: Brassica rapa ethylene-responsive transcription factor ERF003 (LOC103874385), mRNA	>XP_009151043.1 ethylene-responsive transcription factor ERF003 [Brassica rapa] >XP_013647231.1 ethylene-responsive transcription factor ERF003-like [Brassica napus]
Rs0x4c016846	69.07	50.58	58.11	36.43	34.54	30.74	33.21	30.54	23.61	21.36	18.55	17.85	Rs04	9687326	9691041	+	GO:0005829//cytosol;GO:0005634//nucleus;GO:0003700//DNA-binding transcription factor activity;GO:0000981//DNA-binding transcription factor activity, RNA polymerase II-specific;GO:0000978//RNA polymerase II proximal promoter sequence-specific DNA binding;GO:0071345//cellular response to cytokine stimulus;GO:0009722//detection of cytokinin stimulus;GO:0006357//regulation of transcription by RNA pol…			KOG0773//Transcription factor MEIS1 and related HOX domain proteins;	[KNAT3_ARATH|diamond]Name=KNAT3; OrderedLocusNames=At5g25220; ORFNames=F21J6.18; RecName: Full=Homeobox protein knotted-1-like 3; AltName: Full=Protein KNAT3;	XM_009152797.3 PREDICTED: Brassica rapa homeobox protein knotted-1-like 3 (LOC103874387), transcript variant X1, mRNA	>XP_018459220.1 PREDICTED: homeobox protein knotted-1-like 3 [Raphanus sativus]
Rs0x4c016859	1.29	1.1	1.32	8.4	9.96	7.14	1.89	2.77	1.67	6.83	8.41	3.96	Rs04	9776861	9780173	+	GO:0005634//nucleus;GO:0003677//DNA binding;	K03097//casein kinase II subunit alpha [EC:2.7.11.1]+ko03008//Ribosome biogenesis in eukaryotes+ko04712//Circadian rhythm - plant;			[Y5547_ARATH|diamond]OrderedLocusNames=At5g25470; ORFNames=T14C9.20; RecName: Full=B3 domain-containing protein At5g25470;	XM_009152826.3 PREDICTED: Brassica rapa uncharacterized LOC103874406 (LOC103874406), mRNA	>XP_018485367.1 PREDICTED: uncharacterized protein LOC108855935 [Raphanus sativus]
Rs0x4c016961	10.94	16.26	11.9	6.64	6.91	4.06	18.7	15.44	14.7	11.16	12.41	9.02	Rs04	10486031	10493056	-	GO:0003824//catalytic activity;GO:0019752//carboxylic acid metabolic process;		Lysine methyltransferase[TCONS_00033895]	KOG0975//Branched chain aminotransferase BCAT1, pyridoxal phosphate enzymes type IV superfamily;	[BCAL1_ARATH|diamond]OrderedLocusNames=At3g05190; ORFNames=T12H1.16; RecName: Full=Branched-chain-amino-acid aminotransferase-like protein 1; Short=Atbcat-like;	XM_018628802.1 PREDICTED: Raphanus sativus branched-chain-amino-acid aminotransferase-like protein 2 (LOC108855091), transcript variant X1, mRNA	>CAF2012266.1 unnamed protein product [Brassica napus]
Rs0x4c016965	46.29	33.96	45.11	26.62	24.98	32.12	8.39	4.5	3.74	2.96	2.56	3.21	Rs04	10498194	10502325	+	GO:0009507//chloroplast;GO:0005524//ATP binding;GO:0043295//glutathione binding;GO:0004363//glutathione synthase activity;GO:0000287//magnesium ion binding;GO:0042803//protein homodimerization activity;	K21456//glutathione synthase [EC:6.3.2.3]+ko00270//Cysteine and methionine metabolism+ko00480//Glutathione metabolism+ko01100//Metabolic pathways+ko01240//Biosynthesis of cofactors;	Eukaryotic glutathione synthase, ATP binding domain[TCONS_00028479]	KOG0021//Glutathione synthetase;	[GSHB_BRAJU|diamond]Name=GSH2; Synonyms=GSHII; RecName: Full=Glutathione synthetase, chloroplastic; Short=GSH synthetase; Short=GSH-S; Short=Glutathione synthase; EC=6.3.2.3; Flags: Precursor;	XM_013737650.1 PREDICTED: Brassica oleracea var. oleracea glutathione synthetase, chloroplastic (LOC106301286), transcript variant X1, mRNA	>KAF8105496.1 hypothetical protein N665_0157s0076 [Sinapis alba]
Rs0x4c017164	5.09	3.03	3.79	7.9	7.19	8.32	6.38	7.28	8.93	13.29	14.4	12.26	Rs04	11812574	11816860	-	GO:0005886//plasma membrane;		Protein of unknown function (DUF1336)[TCONS_00034109]			XM_018628391.1 PREDICTED: Raphanus sativus uncharacterized LOC108854752 (LOC108854752), transcript variant X1, mRNA	>XP_018458470.1 PREDICTED: uncharacterized protein LOC108829305 isoform X1 [Raphanus sativus]
Rs0x4c017181	2.24	2.95	1.48	6.95	8.14	12.3	65.23	33.81	22.75	123.97	156.64	115.01	Rs04	11882566	11883947	+	GO:0005829//cytosol;GO:0016746//transferase activity, transferring acyl groups;GO:0009617//response to bacterium;				[AIG2A_ARATH|diamond]Name=AIG2A {ECO:0000305}; Synonyms=AIG2 {ECO:0000303|PubMed:8742710};+++OrderedLocusNames=At3g28930 {ECO:0000312|Araport:AT3G28930};+++ORFNames=K5K13.3 {ECO:0000312|EMBL:BAA95744.1}, K5K13_1; RecName: Full=Protein AIG2 A {ECO:0000305}; EC=2.3.2.- {ECO:0000305}; AltName: Full=Avirulence-induced gene 2 protein {ECO:0000303|PubMed:8742710}; AltName: Full=Avirulence-induced gene …	XM_013789062.2 PREDICTED: Brassica napus protein AIG2 A (LOC106349144), mRNA	>XP_018482952.1 PREDICTED: protein AIG2 [Raphanus sativus] >XP_018482953.1 PREDICTED: protein AIG2 [Raphanus sativus]
Rs0x4c017221	5.02	4.33	5.43	8.37	9.8	8.63	10.32	8.66	6.17	20.15	18.39	19.52	Rs04	12250501	12254427	-	GO:0016021//integral component of membrane;GO:0005886//plasma membrane;GO:0005524//ATP binding;GO:0004672//protein kinase activity;			KOG1187//Serine/threonine protein kinase;	[Y3804_ARATH|diamond]OrderedLocusNames=At3g28040; ORFNames=MMG15.21; RecName: Full=Probably inactive leucine-rich repeat receptor-like protein kinase At3g28040; Flags: Precursor;	XM_009153650.3 PREDICTED: Brassica rapa probably inactive leucine-rich repeat receptor-like protein kinase At3g28040 (LOC103875171), mRNA	>KAF8096699.1 hypothetical protein N665_0303s0024 [Sinapis alba]
Rs0x4c017312	7.13	7.21	5.1	4.48	4.48	4.08	1.73	2.4	2.21	5.74	6.41	6.19	Rs04	12832635	12837122	-	GO:0009507//chloroplast;GO:0010287//plastoglobule;GO:0004144//diacylglycerol O-acyltransferase activity;GO:0033306//phytol metabolic process;GO:0019432//triglyceride biosynthetic process;		Serine aminopeptidase, S33[TCONS_00034256]		[Y3684_ARATH|diamond]OrderedLocusNames=At3g26840; ORFNames=MDJ14.16; RecName: Full=Acyltransferase-like protein At3g26840, chloroplastic; EC=2.3.1.-; Flags: Precursor;	XM_013743280.1 PREDICTED: Brassica oleracea var. oleracea acyltransferase-like protein At3g26840, chloroplastic (LOC106306606), mRNA	>XP_009152018.1 acyltransferase-like protein At3g26840, chloroplastic isoform X1 [Brassica rapa] >XP_013644709.1 acyltransferase-like protein At3g26840, chloroplastic [Brassica napus] >KAG5394870.1 hypothetical protein IGI04_024833 [Brassica rapa subsp. trilocularis]
Rs0x4c017333	25.63	32.56	16.97	17.61	15.06	9.98	21.12	16.01	12.01	24.88	36.73	29.37	Rs04	12956998	12958906	-	GO:0016021//integral component of membrane;	K14570//RNA exonuclease [EC:3.1.-.-]+ko03008//Ribosome biogenesis in eukaryotes;				XM_009153795.3 PREDICTED: Brassica rapa uncharacterized LOC103875287 (LOC103875287), mRNA	>XP_018477653.1 PREDICTED: uncharacterized protein LOC108848720 [Raphanus sativus]
Rs0x4c017519	0	0	0	0.29	0.29	3.44	13.22	8.21	5.64	4.12	3.73	2.19	Rs04	14414416	14415577	+	GO:0016021//integral component of membrane;					XM_009103039.3 PREDICTED: Brassica rapa uncharacterized LOC103827540 (LOC103827540), mRNA	>XP_018459536.1 PREDICTED: uncharacterized protein LOC108830436 [Raphanus sativus]
Rs0x4c017757	2.51	1.07	1.25	5.61	5.25	5.41	18.93	21.25	12.71	52.02	50.94	54.22	Rs04	16330423	16333946	+	GO:0016021//integral component of membrane;GO:0005886//plasma membrane;GO:0005524//ATP binding;GO:0005516//calmodulin binding;GO:0004672//protein kinase activity;GO:0009793//embryo development ending in seed dormancy;GO:0046777//protein autophosphorylation;GO:0009733//response to auxin;GO:0009625//response to insect;GO:0006970//response to osmotic stress;				[CARLK_ARATH|diamond]Name=CAMRLK {ECO:0000303|PubMed:14720124};+++Synonyms=MEE62 {ECO:0000303|PubMed:15634699};+++OrderedLocusNames=At5g45800 {ECO:0000312|Araport:AT5G45800};+++ORFNames=MRA19.24 {ECO:0000312|EMBL:BAB09223.1}; RecName: Full=Calmodulin-binding receptor kinase CaMRLK {ECO:0000305}; EC=2.7.11.1 {ECO:0000269|PubMed:14720124}; AltName: Full=Calmodulin-binding receptor-like kinase {ECO:…	XM_009103317.2 PREDICTED: Brassica rapa calmodulin-binding receptor kinase CaMRLK (LOC103827771), mRNA	>CAF2091284.1 unnamed protein product [Brassica napus] >CDY39452.1 BnaAnng05830D [Brassica napus]
Rs0x4c017759	1.32	0.68	1.34	0	0	0	1.32	2.35	0.87	0	0.08	0	Rs04	16358104	16359390	-	GO:0005737//cytoplasm;GO:0005634//nucleus;GO:0043531//ADP binding;GO:0050135//NAD(P)+ nucleosidase activity;GO:0061809//NAD+ nucleotidase, cyclic ADP-ribose generating;GO:0042803//protein homodimerization activity;GO:0050832//defense response to fungus;GO:0043068//positive regulation of programmed cell death;GO:0007165//signal transduction;	K07466//replication factor A1+ko03030//DNA replication+ko03420//Nucleotide excision repair+ko03430//Mismatch repair+ko03440//Homologous recombination;			[RPV1_VITRO|diamond]Name=RPV1 {ECO:0000303|PubMed:24033846}; RecName: Full=Disease resistance protein RPV1 {ECO:0000305}; AltName: Full=NAD(+) hydrolase RPV1; EC=3.2.2.6 {ECO:0000305|PubMed:31439792}; AltName: Full=Resistance to Plasmopara viticola protein {ECO:0000303|PubMed:24033846}; Short=MrRVP1 {ECO:0000303|PubMed:24033846};	XM_009103323.3 PREDICTED: Brassica rapa TMV resistance protein N (LOC103827775), mRNA	>XP_018481611.1 PREDICTED: TMV resistance protein N-like [Raphanus sativus]
Rs0x4c017808	2.15	2.27	2.49	0.06	0.1	0.32	4.83	5.16	3.74	0.73	0.59	0.41	Rs04	16852864	16856385	+	GO:0016021//integral component of membrane;GO:0016020//membrane;GO:0005739//mitochondrion;GO:0000741//karyogamy;GO:0010197//polar nucleus fusion;GO:0009651//response to salt stress;	K17686//P-type Cu+ transporter [EC:7.2.2.8]+ko04016//MAPK signaling pathway - plant;			[NFD4_ARATH|diamond]Name=NFD4 {ECO:0000303|PubMed:16698901};+++OrderedLocusNames=At1g31470 {ECO:0000312|Araport:AT1G31470};+++ORFNames=T8E3.15 {ECO:0000312|EMBL:AAG51261.1}; RecName: Full=Protein NUCLEAR FUSION DEFECTIVE 4 {ECO:0000303|PubMed:16698901};	XM_013737810.1 PREDICTED: Brassica oleracea var. oleracea protein NUCLEAR FUSION DEFECTIVE 4-like (LOC106301416), mRNA	>KAG2264848.1 hypothetical protein Bca52824_071927 [Brassica carinata] >CAF1991335.1 unnamed protein product [Brassica napus] >VDD37808.1 unnamed protein product [Brassica oleracea]
Rs0x4c017858	66.01	77.11	81.08	49.89	49.03	51.4	78.25	68.87	61.37	32.49	30.02	35.43	Rs04	17278702	17280367	-	GO:0003824//catalytic activity;GO:0030151//molybdenum ion binding;GO:0030170//pyridoxal phosphate binding;			KOG2362//Uncharacterized Fe-S protein;		XM_009103398.3 PREDICTED: Brassica rapa mitochondrial amidoxime reducing component 2 (LOC103827835), mRNA	>XP_018483840.1 PREDICTED: mitochondrial amidoxime reducing component 2-like [Raphanus sativus] >XP_018483841.1 PREDICTED: mitochondrial amidoxime reducing component 2-like [Raphanus sativus]
Rs0x4c017974	10.07	8.76	12.55	5.71	7.89	7.92	1.42	1.64	1.42	2.62	2.39	2.94	Rs04	18430941	18438320	-	GO:0016021//integral component of membrane;GO:0102336//3-oxo-arachidoyl-CoA synthase activity;GO:0102337//3-oxo-cerotoyl-CoA synthase activity;GO:0102338//3-oxo-lignoceronyl-CoA synthase activity;GO:0009922//fatty acid elongase activity;GO:0102756//very-long-chain 3-ketoacyl-CoA synthase activity;GO:0006633//fatty acid biosynthetic process;GO:0009409//response to cold;GO:0009416//response to ligh…	K15397//3-ketoacyl-CoA synthase [EC:2.3.1.199]+ko00062//Fatty acid elongation+ko01100//Metabolic pathways+ko01110//Biosynthesis of secondary metabolites+ko04626//Plant-pathogen interaction;		KOG4197//FOG: PPR repeat;	[KCS20_ARATH|diamond]Name=KCS20 {ECO:0000303|PubMed:18465198};+++Synonyms=KCS19 {ECO:0000305|PubMed:12916765};+++OrderedLocusNames=At5g43760 {ECO:0000312|Araport:AT5G43760};+++ORFNames=MQD19.11 {ECO:0000312|EMBL:BAB11304.1}; RecName: Full=3-ketoacyl-CoA synthase 20 {ECO:0000303|PubMed:18465198}; Short=KCS-20 {ECO:0000303|PubMed:18465198}; EC=2.3.1.199 {ECO:0000305}; AltName: Full=Very long-chain …	LR778311.1 Raphanus sativus genome assembly, chromosome: 2	>KAG2262071.1 hypothetical protein Bca52824_069150 [Brassica carinata]
Rs0x4c017975	152.57	132.61	163.57	77.94	111.33	97.32	11.35	16.16	15.29	21.89	26.09	32.06	Rs04	18430962	18434546	+	GO:0009507//chloroplast;GO:0009570//chloroplast stroma;GO:0005739//mitochondrion;GO:0009536//plastid;GO:0004020//adenylylsulfate kinase activity;GO:0005524//ATP binding;GO:0004781//sulfate adenylyltransferase (ATP) activity;GO:0070814//hydrogen sulfide biosynthetic process;GO:0000103//sulfate assimilation;	K13811//3'-phosphoadenosine 5'-phosphosulfate synthase [EC:2.7.7.4 2.7.1.25]+ko00230//Purine metabolism+ko00261//Monobactam biosynthesis+ko00450//Selenocompound metabolism+ko00920//Sulfur metabolism+ko01100//Metabolic pathways+ko01110//Biosynthesis of secondary metabolites;		KOG0636//ATP sulfurylase (sulfate adenylyltransferase);	[APS4_ARATH|diamond]Name=APS4; OrderedLocusNames=At5g43780; ORFNames=MQD19.13; RecName: Full=ATP sulfurylase 4, chloroplastic; EC=2.7.7.4; Flags: Precursor;	AJ223498.1 Brassica juncea mRNA for ATP sulfurylase	>CAD5333873.1 unnamed protein product [Arabidopsis thaliana]
Rs0x4c018025	419.96	326.9	545.22	0.06	0.06	0.06	273.36	464	479.25	0	0	0.06	Rs04	18959742	18961741	+	GO:0016747//transferase activity, transferring acyl groups other than amino-acyl groups;	K13264//isoflavone 7-O-glucoside-6''-O-malonyltransferase [EC:2.3.1.115]+ko00943//Isoflavonoid biosynthesis+ko00944//Flavone and flavonol biosynthesis;			[3AT1_ARATH|diamond]Name=3AT1; OrderedLocusNames=At1g03940; ORFNames=F21M11.13; RecName: Full=Coumaroyl-CoA:anthocyanidin 3-O-glucoside-6''-O-coumaroyltransferase 1; EC=2.3.1.-;	HG994362.1 Brassica napus genome assembly, chromosome: A08	>XP_018483110.1 PREDICTED: coumaroyl-CoA:anthocyanidin 3-O-glucoside-6''-O-coumaroyltransferase 1-like [Raphanus sativus]
Rs0x4c018254	0.9	0.66	0.23	0.03	0	0.03	1.43	1.93	1.31	0.03	0	0.03	Rs04	21071359	21075966	+			Zinc knuckle[TCONS_00029634]	KOG0017//FOG: Transposon-encoded proteins with TYA, reverse transcriptase, integrase domains in various combinations;		XM_018587193.1 PREDICTED: Raphanus sativus uncharacterized LOC108814590 (LOC108814590), mRNA	>XP_018461311.1 PREDICTED: uncharacterized protein LOC108832319 [Raphanus sativus]
Rs0x4c018945	28.73	37.2	33.22	18.86	16.87	12.3	40.31	45.08	35.34	22.75	23.3	22.01	Rs04	36065886	36070975	-	GO:0009507//chloroplast;GO:0016791//phosphatase activity;GO:0008967//phosphoglycolate phosphatase activity;GO:0016311//dephosphorylation;GO:0009853//photorespiration;	K19269//phosphoglycolate phosphatase [EC:3.1.3.18 3.1.3.48]+ko00630//Glyoxylate and dicarboxylate metabolism+ko01100//Metabolic pathways+ko01110//Biosynthesis of secondary metabolites+ko01200//Carbon metabolism;	Haloacid dehalogenase-like hydrolase[TCONS_00035538]	KOG2882//p-Nitrophenyl phosphatase;	[PGP1A_ARATH|diamond]Name=PGLP1A; OrderedLocusNames=At5g36700; ORFNames=F24C7; RecName: Full=Phosphoglycolate phosphatase 1A, chloroplastic; EC=3.1.3.18; Flags: Precursor;	XM_009125975.2 PREDICTED: Brassica rapa phosphoglycolate phosphatase 1A, chloroplastic (LOC103849168), mRNA	>XP_018483206.1 PREDICTED: phosphoglycolate phosphatase 1B, chloroplastic [Raphanus sativus]
Rs0x4c019049	13.6	30.42	20.55	68.85	69.31	45.11	94.65	83.74	66.71	269.03	341.52	269.48	Rs04	37485619	37486984	-						XM_013776078.1 PREDICTED: Brassica oleracea var. oleracea leucine-rich repeat extensin-like protein 3 (LOC106337057), mRNA	>XP_018485346.1 PREDICTED: vegetative cell wall protein gp1 [Raphanus sativus]
Rs0x4c019106	0.76	0.88	0.85	1.18	2.69	7.37	35.71	14.08	15.32	11.16	11.76	7.69	Rs04	38098771	38105270	+	GO:0003676//nucleic acid binding;GO:0015074//DNA integration;	K02209//DNA replication licensing factor MCM5 [EC:5.6.2.3]+ko03030//DNA replication;	Reverse transcriptase (RNA-dependent DNA polymerase)[TCONS_00030256]	KOG0017//FOG: Transposon-encoded proteins with TYA, reverse transcriptase, integrase domains in various combinations;		HG994356.1 Brassica napus genome assembly, chromosome: A02	>CAA7028739.1 unnamed protein product [Microthlaspi erraticum]
Rs0x4c019134	31.29	12.88	33.1	9.28	12.92	14.45	0.77	0.3	0.35	1.24	2.29	1.76	Rs04	38349060	38353683	-	GO:0016021//integral component of membrane;GO:0005886//plasma membrane;GO:0022857//transmembrane transporter activity;				[WTR40_ARATH|diamond]OrderedLocusNames=At5g40210; ORFNames=MSN9.110; RecName: Full=WAT1-related protein At5g40210;	XM_009141728.3 PREDICTED: Brassica rapa WAT1-related protein At5g40210 (LOC103863960), mRNA	>XP_018482644.1 PREDICTED: WAT1-related protein At5g40210 [Raphanus sativus]
Rs0x4c019135	2.19	1.81	3.54	0.27	1.05	0.42	0.05	0.59	0.37	7.81	15.05	9.22	Rs04	38354502	38357691	-	GO:0016021//integral component of membrane;GO:0005886//plasma membrane;GO:0022857//transmembrane transporter activity;			KOG0014//MADS box transcription factor;	[WTR41_ARATH|diamond]OrderedLocusNames=At5g40230; ORFNames=MSN9.130; RecName: Full=WAT1-related protein At5g40230;	XM_018627132.1 PREDICTED: Raphanus sativus WAT1-related protein At5g40230-like (LOC108853707), transcript variant X4, mRNA	>XP_018482633.1 PREDICTED: WAT1-related protein At5g40230-like isoform X2 [Raphanus sativus] >XP_018482634.1 PREDICTED: WAT1-related protein At5g40230-like isoform X2 [Raphanus sativus]
Rs0x4c019215	0.23	0.24	0.27	0.71	0.86	0.62	2.26	2.07	1.22	4.81	6.05	3.83	Rs04	39126558	39132008	+	GO:0000110//nucleotide-excision repair factor 1 complex;GO:0003684//damaged DNA binding;GO:0003697//single-stranded DNA binding;GO:0000014//single-stranded DNA endodeoxyribonuclease activity;GO:0006281//DNA repair;GO:0000724//double-strand break repair via homologous recombination;GO:0006289//nucleotide-excision repair;GO:1901255//nucleotide-excision repair involved in interstrand cross-link repa…	K10848//DNA excision repair protein ERCC-4 [EC:3.1.-.-]+ko03420//Nucleotide excision repair;		KOG0442//Structure-specific endonuclease ERCC1-XPF, catalytic component XPF/ERCC4;	[XPF_ARATH|diamond]Name=UVH1; Synonyms=RAD1; OrderedLocusNames=At5g41150; ORFNames=MEE6.22; RecName: Full=DNA repair endonuclease UVH1; EC=3.1.-.-; AltName: Full=DNA excision repair protein XP-F homolog; AltName: Full=Ultraviolet hypersensitive 1; Short=AtRAD1;	XM_013876140.2 PREDICTED: Brassica napus myosin-10 (LOC106435273), mRNA	>KAF8087638.1 hypothetical protein N665_0573s0011 [Sinapis alba]
Rs0x4c019238	0.93	2.26	2.66	12.65	13.85	2.13	4.54	3.3	2.27	5.84	7.14	7.99	Rs04	39396961	39401603	-	GO:0008375//acetylglucosaminyltransferase activity;		Protein of unknown function, DUF604[TCONS_00035841]	KOG2246//Galactosyltransferases;		XM_009141844.3 PREDICTED: Brassica rapa uncharacterized LOC103864083 (LOC103864083), mRNA	>CDY45382.1 BnaC06g42370D [Brassica napus]
Rs0x4c019240	2.26	2.38	2.61	4.19	6.68	4.42	0.34	0.59	1.05	0.15	0.03	0.14	Rs04	39422647	39429177	+	GO:0043531//ADP binding;GO:0005524//ATP binding;GO:0050135//NAD(P)+ nucleosidase activity;GO:0061809//NAD+ nucleotidase, cyclic ADP-ribose generating;GO:0050832//defense response to fungus;GO:0007165//signal transduction;			KOG0619//FOG: Leucine rich repeat;	[RLM1B_ARATH|diamond]Name=RLM1B {ECO:0000303|PubMed:16623885};+++OrderedLocusNames=At1g63880 {ECO:0000312|Araport:AT1G63880};+++ORFNames=T12P18.10 {ECO:0000312|EMBL:AAG52448.1}; RecName: Full=Disease resistance protein RML1B {ECO:0000305}; EC=3.2.2.6 {ECO:0000255|PROSITE-ProRule:PRU00204}; AltName: Full=Protein RESISTANCE TO LEPTOSPHAERIA MACULANS 1B {ECO:0000303|PubMed:16623885};	XM_006405270.2 PREDICTED: Eutrema salsugineum disease resistance protein RML1A (LOC18022930), mRNA	>CAF2274804.1 unnamed protein product [Brassica napus]
Rs0x4c019321	34.22	33.73	23.18	8.6	8.84	13.23	10.25	8.19	8.42	1.55	3.4	0.87	Rs04	40151838	40153860	+	GO:0016021//integral component of membrane;GO:0005765//lysosomal membrane;GO:0005774//vacuolar membrane;GO:0015184//L-cystine transmembrane transporter activity;GO:0015811//L-cystine transport;		PQ loop repeat[TCONS_00030450]	KOG3145//Cystine transporter Cystinosin;	[CTNS_ARATH|diamond]OrderedLocusNames=At5g40670; ORFNames=MNF13.23; RecName: Full=Cystinosin homolog;	XM_009141993.3 PREDICTED: Brassica rapa cystinosin homolog (LOC103864235), mRNA	>XP_018478437.1 PREDICTED: cystinosin homolog [Raphanus sativus]
Rs0x4c019473	0.37	0.31	0.5	4.34	4.9	1.58	3.58	3.68	2.14	7.35	5.96	6.63	Rs04	41565413	41569304	-						XM_009142239.3 PREDICTED: Brassica rapa uncharacterized LOC103864490 (LOC103864490), transcript variant X1, mRNA	>KAF8083498.1 hypothetical protein N665_0770s0019 [Sinapis alba]
Rs0x4c019484	15.98	15.15	18.45	4.96	4.2	10.69	8.08	28.69	36.69	5.11	9.23	5.6	Rs04	41701366	41703644	+	GO:0003854//3-beta-hydroxy-delta5-steroid dehydrogenase activity;GO:0016616//oxidoreductase activity, acting on the CH-OH group of donors, NAD or NADP as acceptor;GO:0042742//defense response to bacterium;GO:0009809//lignin biosynthetic process;GO:0006694//steroid biosynthetic process;	K09753//cinnamoyl-CoA reductase [EC:1.2.1.44]+ko00940//Phenylpropanoid biosynthesis+ko01100//Metabolic pathways+ko01110//Biosynthesis of secondary metabolites;	NAD dependent epimerase/dehydratase family[TCONS_00030592]	KOG1502//Flavonol reductase/cinnamoyl-CoA reductase;	[SNL6_ORYSJ|diamond]Name=SNL6 {ECO:0000303|PubMed:20862311};+++OrderedLocusNames=Os01g0639200 {ECO:0000312|EMBL:BAF05588.1},+++LOC_Os01g45200 {ECO:0000305};+++ORFNames=P0004A09.22 {ECO:0000312|EMBL:BAD68587.1},+++P0004A09.23 {ECO:0000312|EMBL:BAD68588.1},+++P0696E01.43 {ECO:0000312|EMBL:BAD68953.1},+++P0696E01.44 {ECO:0000312|EMBL:BAD68954.1}; RecName: Full=Cinnamoyl-CoA reductase-like SNL6 {ECO:…	XM_009142256.3 PREDICTED: Brassica rapa cinnamoyl-CoA reductase-like SNL6 (LOC103864503), mRNA	>XP_018478480.1 PREDICTED: cinnamoyl-CoA reductase-like SNL6 [Raphanus sativus]
Rs0x4c019511	18.83	29.77	12.2	0.75	0.96	0.15	66.24	65.05	45.83	0.86	3.35	0.56	Rs04	41895779	41898816	-	GO:0005737//cytoplasm;GO:0008886//glyceraldehyde-3-phosphate dehydrogenase (NADP+) (non-phosphorylating) activity;	K00131//glyceraldehyde-3-phosphate dehydrogenase (NADP+) [EC:1.2.1.9]+ko00010//Glycolysis / Gluconeogenesis+ko00030//Pentose phosphate pathway+ko01100//Metabolic pathways+ko01200//Carbon metabolism;		KOG2450//Aldehyde dehydrogenase;	[GAPN_PEA|diamond]Name=GAPN; RecName: Full=NADP-dependent glyceraldehyde-3-phosphate dehydrogenase; EC=1.2.1.9; AltName: Full=Glyceraldehyde-3-phosphate dehydrogenase [NADP(+)]; AltName: Full=Non-phosphorylating glyceraldehyde 3-phosphate dehydrogenase; AltName: Full=Triosephosphate dehydrogenase;	XM_009142282.3 PREDICTED: Brassica rapa NADP-dependent glyceraldehyde-3-phosphate dehydrogenase (LOC103864532), mRNA	>CAF2049551.1 unnamed protein product [Brassica napus]
Rs0x4c019595	24.95	21.82	29.5	118.68	74.62	41.32	161.48	114.33	66.95	195.65	240.74	194.83	Rs04	42500509	42502446	+			G-patch domain[TCONS_00030695]			XM_018622568.1 PREDICTED: Raphanus sativus uncharacterized LOC108849065 (LOC108849065), transcript variant X1, mRNA	>XP_018478070.1 PREDICTED: uncharacterized protein LOC108849065 isoform X1 [Raphanus sativus]
Rs0x4c019717	8.1	11.76	7.04	22.9	22.77	18.38	55.55	49.08	30.7	74.7	81.26	66.51	Rs04	43363863	43365743	+	GO:0048046//apoplast;GO:0005764//lysosome;GO:0099503//secretory vesicle;GO:0005773//vacuole;GO:0004560//alpha-L-fucosidase activity;GO:0006004//fucose metabolic process;GO:0006516//glycoprotein catabolic process;GO:0016139//glycoside catabolic process;	K01206//alpha-L-fucosidase [EC:3.2.1.51]+ko00511//Other glycan degradation;		KOG3340//Alpha-L-fucosidase;	[FUCO1_ARATH|diamond]Name=FUC1; OrderedLocusNames=At2g28100; ORFNames=F24D13.11; RecName: Full=Alpha-L-fucosidase 1; EC=3.2.1.51; AltName: Full=Alpha-1,3/4-fucosidase; Short=AtFUC1; AltName: Full=Alpha-L-fucoside fucohydrolase; Flags: Precursor;	LR778311.1 Raphanus sativus genome assembly, chromosome: 2	>KAG2286073.1 hypothetical protein Bca52824_045677 [Brassica carinata]
Rs0x4c019857	1405.53	1403.72	1547.87	1155.49	796.53	1158.86	966.55	1331.92	1429.65	776.47	735.66	938.61	Rs04	44586867	44588492	+	GO:0048046//apoplast;GO:0009507//chloroplast;GO:0009570//chloroplast stroma;GO:0005737//cytoplasm;GO:0005829//cytosol;GO:0005777//peroxisome;GO:0005886//plasma membrane;GO:0009506//plasmodesma;GO:0009579//thylakoid;GO:0005773//vacuole;GO:0005507//copper ion binding;GO:0043295//glutathione binding;GO:0004602//glutathione peroxidase activity;GO:0004364//glutathione transferase activity;GO:0006952//…	K00799//glutathione S-transferase [EC:2.5.1.18]+ko00480//Glutathione metabolism+ko01100//Metabolic pathways;		KOG0867//Glutathione S-transferase;	[GSTF9_ARATH|diamond]Name=GSTF9 {ECO:0000303|PubMed:12090627};+++Synonyms=GLUTTR, GSTF7 {ECO:0000303|PubMed:12090627},+++Phi9 {ECO:0000303|PubMed:29732642};+++OrderedLocusNames=At2g30860 {ECO:0000312|Araport:AT2G30860};+++ORFNames=F7F1.7 {ECO:0000312|EMBL:AAC20720.1}; RecName: Full=Glutathione S-transferase F9 {ECO:0000303|PubMed:12090627}; Short=AtGSTF9 {ECO:0000303|PubMed:12090627}; EC=2.5.1.18…	XM_009142861.3 PREDICTED: Brassica rapa glutathione S-transferase F9 (LOC103865082), mRNA	>XP_018483621.1 PREDICTED: glutathione S-transferase F9 [Raphanus sativus]
Rs0x4c019862	3.1	2.04	2.32	8.03	8.69	11.37	111.88	89.59	113.3	19.16	19.5	24.36	Rs04	44608528	44609816	+						LR778311.1 Raphanus sativus genome assembly, chromosome: 2	>XP_018480435.1 PREDICTED: uncharacterized protein LOC108851497 [Raphanus sativus]
Rs0x4c020172	7.74	20.76	9.14	4.9	2.54	5.29	23.72	34.51	24.56	47.96	50.62	44.34	Rs04	46733709	46734496	+						XM_009143315.3 PREDICTED: Brassica rapa uncharacterized LOC103865518 (LOC103865518), mRNA	>XP_018477537.1 PREDICTED: uncharacterized protein LOC108848625 [Raphanus sativus]
Rs0x4c020206	211.82	209.17	290.52	15.69	15.85	21.45	114.27	154.54	144.01	19.43	30.11	22.78	Rs04	47034175	47038725	-	GO:0005829//cytosol;GO:0005783//endoplasmic reticulum;GO:0005634//nucleus;GO:0005886//plasma membrane;GO:0009506//plasmodesma;GO:0005524//ATP binding;GO:0005507//copper ion binding;GO:0004478//methionine adenosyltransferase activity;GO:0009809//lignin biosynthetic process;GO:0006730//one-carbon metabolic process;GO:0009860//pollen tube growth;GO:0006556//S-adenosylmethionine biosynthetic process;	K00789//S-adenosylmethionine synthetase [EC:2.5.1.6]+ko00270//Cysteine and methionine metabolism+ko00999//Biosynthesis of various plant secondary metabolites+ko01100//Metabolic pathways+ko01110//Biosynthesis of secondary metabolites+ko01230//Biosynthesis of amino acids+ko01240//Biosynthesis of cofactors;	S-adenosylmethionine synthetase, C-terminal domain[TCONS_00036686]	KOG1506//S-adenosylmethionine synthetase;	[METK3_ARATH|diamond]Name=METK3; OrderedLocusNames=At2g36880; ORFNames=T1J8.6; RecName: Full=S-adenosylmethionine synthase 3; Short=AdoMet synthase 3; EC=2.5.1.6 {ECO:0000269|PubMed:16365035}; AltName: Full=Methionine adenosyltransferase 3; Short=MAT 3;	XM_018629166.1 PREDICTED: Raphanus sativus S-adenosylmethionine synthase 3-like (LOC108855363), mRNA	>CAF1867980.1 unnamed protein product [Brassica napus]
Rs0x4c020213	76.4	65.04	83.95	49.73	39.23	35.82	207.99	348.61	292.34	64.99	66.87	78.66	Rs04	47098658	47102151	-	GO:0005737//cytoplasm;GO:0045548//phenylalanine ammonia-lyase activity;GO:0009800//cinnamic acid biosynthetic process;GO:0006559//L-phenylalanine catabolic process;	K10775//phenylalanine ammonia-lyase [EC:4.3.1.24]+ko00360//Phenylalanine metabolism+ko00940//Phenylpropanoid biosynthesis+ko01100//Metabolic pathways+ko01110//Biosynthesis of secondary metabolites;		KOG0222//Phenylalanine and histidine ammonia-lyase;	[PAL1_PRUAV|diamond]Name=PAL1; RecName: Full=Phenylalanine ammonia-lyase 1; EC=4.3.1.24;	NM_001316185.1 Brassica napus phenylalanine ammonia-lyase 1 (LOC106391500), mRNA >DQ341308.1 Brassica napus phenylalanine ammonia-lyase (PAL1-1) mRNA, complete cds	>KAF8110585.1 hypothetical protein N665_0081s0018 [Sinapis alba]
Rs0x4c020567	37.98	22.95	26.09	2.99	7.89	1.26	62.74	70.53	71.45	1.06	1.27	1.5	Rs04	49357085	49358828	-	GO:0005737//cytoplasm;GO:0005829//cytosol;GO:0008970//phospholipase A1 activity;GO:0071493//cellular response to UV-B;GO:0016042//lipid catabolic process;GO:0009650//UV protection;			KOG4569//Predicted lipase;	[PLA20_ARATH|diamond]OrderedLocusNames=At2g42690; ORFNames=F14N22.2; RecName: Full=Phospholipase A1-IIdelta; EC=3.1.1.-;	XM_013781678.1 PREDICTED: Brassica oleracea var. oleracea phospholipase A1-IIdelta (LOC106342673), mRNA	>XP_018484203.1 PREDICTED: phospholipase A1-IIdelta [Raphanus sativus]
Rs0x4c020621	58819.2	50674.5	44490.5	40922.7	35315.5	36912.7	7115.41	7549.42	15315.2	5503.61	2228.59	4292.19	Rs04	49705080	49705542	+	GO:0005576//extracellular region;GO:0019871//sodium channel inhibitor activity;GO:0050832//defense response to fungus;GO:0031640//killing of cells of other organism;GO:0009405//pathogenesis;				[DEF2_SINAL|diamond]No_INFO RecName: Full=Defensin-like protein 2; AltName: Full=MTI-2; AltName: Full=Trypsin inhibitor 2; Flags: Precursor;	XM_018627579.1 PREDICTED: Raphanus sativus defensin-like protein 2 (LOC108854078), mRNA	>XP_018483081.1 PREDICTED: defensin-like protein 2 [Raphanus sativus]
Rs0x4c020679	19.22	18.43	17.34	46.5	60.04	40.87	34.08	50.18	48.2	96.18	121.43	102.79	Rs04	50010333	50011316	+	GO:0005737//cytoplasm;GO:0005829//cytosol;GO:0005634//nucleus;GO:0019900//kinase binding;GO:0046872//metal ion binding;GO:0042594//response to starvation;				[FLZ3_ARATH|diamond]Name=FLZ3 {ECO:0000303|PubMed:24901469};+++Synonyms=DUF581-9 {ECO:0000303|PubMed:24600465};+++OrderedLocusNames=At2g44670 {ECO:0000312|Araport:AT2G44670};+++ORFNames=F16B22.16 {ECO:0000312|EMBL:AEC10453.1}; RecName: Full=FCS-Like Zinc finger 3 {ECO:0000303|PubMed:24901469};	LR778311.1 Raphanus sativus genome assembly, chromosome: 2	>XP_018483429.1 PREDICTED: uncharacterized protein LOC108854385 [Raphanus sativus]
Rs0x4c020725	0.16	1.25	0.32	0	0.04	0	0.2	0.86	1.55	0	0.04	0.04	Rs04	50282533	50284845	-	GO:0016021//integral component of membrane;GO:0020037//heme binding;GO:0005506//iron ion binding;GO:0004497//monooxygenase activity;GO:0016705//oxidoreductase activity, acting on paired donors, with incorporation or reduction of molecular oxygen;			KOG0156//Cytochrome P450 CYP2 subfamily;	[C76C4_ARATH|diamond]Name=CYP76C4; OrderedLocusNames=At2g45550; ORFNames=F17K2.8; RecName: Full=Cytochrome P450 76C4; EC=1.14.-.-;	XM_009144100.3 PREDICTED: Brassica rapa cytochrome P450 76C4 (LOC103866220), mRNA	>KAF8050441.1 hypothetical protein N665_1964s0002 [Sinapis alba]
Rs0x4c020846	1.51	2.3	1.66	0.51	0.51	1.11	4.64	8.39	4.7	0.61	1.62	1.55	Rs04	50986478	50988893	+	GO:0009507//chloroplast;GO:0009570//chloroplast stroma;GO:0009535//chloroplast thylakoid membrane;GO:0005829//cytosol;GO:0010275//NAD(P)H dehydrogenase complex assembly;				[CRR6_ARATH|diamond]Name=CRR6 {ECO:0000303|PubMed:16648216};+++OrderedLocusNames=At2g47910 {ECO:0000312|Araport:AT2G47910}; RecName: Full=Protein CHLORORESPIRATORY REDUCTION 6, chloroplastic {ECO:0000305}; Flags: Precursor;	XM_013833129.2 PREDICTED: Brassica napus protein CHLORORESPIRATORY REDUCTION 6, chloroplastic-like (LOC106392312), mRNA	>XP_018484095.1 PREDICTED: protein CHLORORESPIRATORY REDUCTION 6, chloroplastic-like [Raphanus sativus]
Rs0x4c020919	4.93	1.94	4.75	0.61	0.62	0.07	0	0.04	0.07	0.36	1.16	1.12	Rs04	51547883	51550788	+	GO:0009507//chloroplast;GO:0009535//chloroplast thylakoid membrane;GO:0016021//integral component of membrane;GO:0034256//chlorophyll(ide) b reductase activity;GO:0015996//chlorophyll catabolic process;GO:0010304//PSII associated light-harvesting complex II catabolic process;	K13606//chlorophyll(ide) b reductase [EC:1.1.1.294]+ko00860//Porphyrin metabolism+ko01100//Metabolic pathways+ko01110//Biosynthesis of secondary metabolites;		KOG0725//Reductases with broad range of substrate specificities;	[NYC1_ARATH|diamond]Name=NYC1; OrderedLocusNames=At4g13250; ORFNames=F17N18.140; RecName: Full=Probable chlorophyll(ide) b reductase NYC1, chloroplastic; EC=1.1.1.294; AltName: Full=Protein NON-YELLOW COLORING 1; Short=AtNYC1; Flags: Precursor;	XM_009141393.3 PREDICTED: Brassica rapa probable chlorophyll(ide) b reductase NYC1, chloroplastic (LOC103863639), mRNA	>KAG2287301.1 hypothetical protein Bca52824_046905 [Brassica carinata]
Rs0x4c021028	4.9	4.11	4.07	0.72	0.86	1.59	2.2	2.54	2.81	0.61	0.45	0.21	Rs04	52572537	52574464	-	GO:0003676//nucleic acid binding;GO:0008270//zinc ion binding;	K01426//amidase [EC:3.5.1.4]+ko00330//Arginine and proline metabolism+ko00360//Phenylalanine metabolism+ko00380//Tryptophan metabolism+ko01100//Metabolic pathways;		KOG0017//FOG: Transposon-encoded proteins with TYA, reverse transcriptase, integrase domains in various combinations;		LR778314.1 Raphanus sativus genome assembly, chromosome: 5	>XP_018456465.1 PREDICTED: uncharacterized protein LOC108827548 [Raphanus sativus]
Rs0x4c021238	2.01	2.02	1.36	10.79	8.45	12.55	44.38	24.19	14.02	59.49	101.23	56.15	Rs04	54290810	54293278	-	GO:0005794//Golgi apparatus;GO:0016021//integral component of membrane;GO:0016413//O-acetyltransferase activity;				[TBL36_ARATH|diamond]Name=TBL36; OrderedLocusNames=At3g54260; ORFNames=F24B22.220; RecName: Full=Protein trichome birefringence-like 36;	XM_009141003.3 PREDICTED: Brassica rapa protein trichome birefringence-like 36 (LOC103863243), mRNA	>XP_018477442.1 PREDICTED: protein trichome birefringence-like 36 [Raphanus sativus]
Rs0x4c021247	1.15	2.11	0.66	8.96	7.97	7.58	33.91	59.44	41.86	86.78	103.89	81.52	Rs04	54344138	54347626	-	GO:0048046//apoplast;GO:0005618//cell wall;GO:0099503//secretory vesicle;GO:0004190//aspartic-type endopeptidase activity;GO:0000166//nucleotide binding;GO:0043067//regulation of programmed cell death;GO:0009627//systemic acquired resistance;			KOG1339//Aspartyl protease;	[AED3_ARATH|diamond]Name=AED3 {ECO:0000303|PubMed:24755512};+++OrderedLocusNames=At1g09750 {ECO:0000312|Araport:AT1G09750};+++ORFNames=F21M12.13 {ECO:0000312|EMBL:AAB60729.1}; RecName: Full=Aspartyl protease AED3 {ECO:0000303|PubMed:24755512}; EC=3.4.23.- {ECO:0000305}; AltName: Full=Apoplastic EDS1-dependent protein 3 {ECO:0000303|PubMed:24755512}; Flags: Precursor;	XM_009140997.3 PREDICTED: Brassica rapa aspartyl protease AED3 (LOC103863237), mRNA	>KAG5399989.1 hypothetical protein IGI04_014596, partial [Brassica rapa subsp. trilocularis]
Rs0x4c021287	49.89	62.46	52.25	30.5	23.44	33.7	19.23	27.3	24.66	13.4	15.05	15.24	Rs04	54678966	54683709	+	GO:0005737//cytoplasm;GO:0005524//ATP binding;GO:0004349//glutamate 5-kinase activity;GO:0004350//glutamate-5-semialdehyde dehydrogenase activity;GO:0055129//L-proline biosynthetic process;	K12657//delta-1-pyrroline-5-carboxylate synthetase [EC:2.7.2.11 1.2.1.41]+ko00330//Arginine and proline metabolism+ko01100//Metabolic pathways+ko01110//Biosynthesis of secondary metabolites+ko01230//Biosynthesis of amino acids;		KOG4165//Gamma-glutamyl phosphate reductase;	[P5CS_ACTDE|diamond]No_INFO RecName: Full=Delta-1-pyrroline-5-carboxylate synthase; Short=P5CS; Includes: RecName: Full=Glutamate 5-kinase; Short=GK; EC=2.7.2.11; AltName: Full=Gamma-glutamyl kinase; Includes: RecName: Full=Gamma-glutamyl phosphate reductase; Short=GPR; EC=1.2.1.41; AltName: Full=Glutamate-5-semialdehyde dehydrogenase; AltName: Full=Glutamyl-gamma-semialdehyde dehydrogenase;	XM_013781065.1 PREDICTED: Brassica oleracea var. oleracea delta-1-pyrroline-5-carboxylate synthase B-like (LOC106342200), mRNA	>KAF8084864.1 hypothetical protein N665_0696s0019 [Sinapis alba]
Rs0x4c021304	0	0.01	0.28	0.58	0.15	0.76	9.28	1.03	0.39	1.16	0.77	0.15	Rs04	54820965	54828365	-	GO:0005634//nucleus;GO:0003677//DNA binding;GO:0046872//metal ion binding;GO:0006355//regulation of transcription, DNA-templated;	K01188//beta-glucosidase [EC:3.2.1.21]+ko00460//Cyanoamino acid metabolism+ko00500//Starch and sucrose metabolism+ko00999//Biosynthesis of various plant secondary metabolites+ko01100//Metabolic pathways+ko01110//Biosynthesis of secondary metabolites;	Dof domain, zinc finger[TCONS_00037720]	KOG1075//FOG: Reverse transcriptase;	[DOF36_ARATH|diamond]Name=DOF3.6; Synonyms=OBP3; OrderedLocusNames=At3g55370;+++ORFNames=T22E16.30; RecName: Full=Dof zinc finger protein DOF3.6; Short=AtDOF3.6; AltName: Full=OBF-binding protein 3;	XM_009140924.3 PREDICTED: Brassica rapa dof zinc finger protein DOF3.6 (LOC103863170), mRNA	>XP_009139172.3 dof zinc finger protein DOF3.6 [Brassica rapa]
Rs0x4c021425	0	0	0.47	13.82	17.87	3.36	7.39	6.64	3.41	3.35	2.53	1.75	Rs04	55757710	55759656	-	GO:0005783//endoplasmic reticulum;GO:0005773//vacuole;GO:0009058//biosynthetic process;	K01757//strictosidine synthase [EC:4.3.3.2]+ko00901//Indole alkaloid biosynthesis+ko01100//Metabolic pathways+ko01110//Biosynthesis of secondary metabolites;		KOG1520//Predicted alkaloid synthase/Surface mucin Hemomucin;	[SSL8_ARATH|diamond]Name=SSL8 {ECO:0000303|PubMed:10777701};+++Synonyms=SS5 {ECO:0000303|PubMed:19121120};+++OrderedLocusNames=At3g57010 {ECO:0000312|Araport:AT3G57010};+++ORFNames=F24I3.90 {ECO:0000312|EMBL:CAB72171.1}; RecName: Full=Protein STRICTOSIDINE SYNTHASE-LIKE 8 {ECO:0000303|PubMed:10777701}; Short=AtSSL8 {ECO:0000303|PubMed:10777701}; AltName: Full=Strictosidine synthase 5 {ECO:0000303…	XM_009140802.3 PREDICTED: Brassica rapa protein STRICTOSIDINE SYNTHASE-LIKE 8 (LOC103863066), mRNA	>XP_018458563.1 PREDICTED: protein STRICTOSIDINE SYNTHASE-LIKE 8-like [Raphanus sativus]
Rs0x4c021723	40.55	32.84	39.42	11.12	15.19	2.06	32.72	40.7	37.99	1.76	4.95	1.95	Rs04	57843034	57848467	+	GO:0005773//vacuole;GO:0008422//beta-glucosidase activity;GO:0102483//scopolin beta-glucosidase activity;GO:0046283//anthocyanin-containing compound metabolic process;GO:0005975//carbohydrate metabolic process;	K01188//beta-glucosidase [EC:3.2.1.21]+ko00460//Cyanoamino acid metabolism+ko00500//Starch and sucrose metabolism+ko00999//Biosynthesis of various plant secondary metabolites+ko01100//Metabolic pathways+ko01110//Biosynthesis of secondary metabolites;		KOG0626//Beta-glucosidase, lactase phlorizinhydrolase, and related proteins;	[BGL10_ARATH|diamond]Name=BGLU10; OrderedLocusNames=At4g27830; ORFNames=T27E11.70; RecName: Full=Beta-glucosidase 10; Short=AtBGLU10; EC=3.2.1.21; Flags: Precursor;	XM_009140471.3 PREDICTED: Brassica rapa beta-glucosidase 10 (LOC103862779), mRNA	>XP_018484503.1 PREDICTED: beta-glucosidase 10-like [Raphanus sativus]
[truncated: 197 more rows]

## Sheet: Table S9
Table S9. Related genes co-expressed with the RsPODs.
fromNode	toNode	SCC	P-value
RsPOD14	Rs0x4c015940	0.980255	2.29e-08
RsPOD14	Rs0x1c002485	0.976996	4.88e-08
RsPOD14	Rs0x6c029103	0.975737	6.36e-08
RsPOD14	Rs0x4c016666	0.964138	4.4e-07
RsPOD14	Rs0x2c010118	0.956178	1.18e-06
RsPOD14	Rs0x7c035023	0.94824	2.68e-06
RsPOD14	Rs0x7c035192	0.945792	3.36e-06
RsPOD14	Rs0x1c002315	0.938808	6.09e-06
RsPOD14	Rs0x4c021578	0.92764	1.38e-05
RsPOD14	Rs0x4c020052	0.921176	2.1e-05
RsPOD14	Rs0x4c015920	0.919642	2.3e-05
RsPOD14	Rs0x3c011813	0.915587	2.93e-05
[truncated: 233 more rows]

## Sheet: Table S10
Table S10. Correlation efficient between RsPOD expression and POD activity.
[truncated: 8 more rows]

[truncated: 1 more sheets: Table S11]
